# Supplementary material for: Variable Frequency of Plastid RNA Editing among Ferns and Repeated Loss of Uridine-to-Cytidine Editing from Vascular Plants
Source: PLoS One. 2015 Jan 8;10(1):e0117075. doi: 10.1371/journal.pone.0117075 (PMC4287625; doi:10.1371/journal.pone.0117075)
Supplement: S1 Table — (XLS) [file pone.0117075.s005.xls]

## Sheet: ReadCounts
Table S1. Read counts for Ophioglossum (KC117178) and Psilotum (KC117179)
seqid	source	type	start	end	score	strand	phase	attributes	read counts
KC117178	GenBank	region	1	138270	.	+	.	ID=KC117178;Name=KC117178;Dbxref=taxon:1267209;Note=Ophioglossum californicum chloroplast complete genome.;date=18-JAN-2013;mol_type=genomic DNA;organelle=plastid:chloroplast;organism=Ophioglossum californicum	5102453
KC117178	GenBank	gene	114	571	.	.	.	ID=rps12;Name=rps12;gene=rps12;trans_splicing=_no_value	625
KC117178	GenBank	CDS	314	571	.	.	0	ID=rps12;Name=rps12;Dbxref=GI:441017902;codon_start=1;gene=rps12;product=ribosomal protein S12;protein_id=AGC26686.1;trans_splicing=_no_value;transl_table=11;translation=length.123	446
KC117178	GenBank	CDS	650	1117	.	+	0	ID=rps7;Name=rps7;Dbxref=GI:441017903;codon_start=1;gene=rps7;product=ribosomal protein S7;protein_id=AGC26687.1;transl_table=11;translation=length.155	1020
KC117178	GenBank	gene	650	1117	.	+	.	ID=rps7;Name=rps7;gene=rps7	1020
KC117178	GenBank	CDS	1320	2042	.	+	0	ID=ndhB;Name=ndhB;Dbxref=GI:441017904;codon_start=1;gene=ndhB;product=NAD(P)H-quinone oxidoreductase subunit 2;protein_id=AGC26688.1;transl_table=11;translation=length.494	186
KC117178	GenBank	gene	1320	3531	.	+	.	ID=ndhB;Name=ndhB;gene=ndhB	846
KC117178	GenBank	CDS	2770	3531	.	+	0	ID=ndhB;Name=ndhB;Dbxref=GI:441017904;codon_start=1;gene=ndhB;product=NAD(P)H-quinone oxidoreductase subunit 2;protein_id=AGC26688.1;transl_table=11;translation=length.494	415
KC117178	GenBank	gene	4491	4571	.	+	.	ID=trnL-CAA;Name=trnL-CAA;gene=trnL-CAA	1471
KC117178	GenBank	tRNA	4491	4571	.	+	.	ID=trnL-CAA.r01;Name=trnL-CAA.r01;Parent=trnL-CAA;Note=anticodon:CAA;gene=trnL-CAA;product=tRNA-Leu	1471
KC117178	GenBank	CDS	6150	13055	.	-	0	ID=ycf2;Name=ycf2;Dbxref=GI:441017905;codon_start=1;gene=ycf2;product=Ycf2;protein_id=AGC26689.1;transl_table=11;translation=length.2301	859
KC117178	GenBank	gene	6150	13055	.	-	.	ID=ycf2;Name=ycf2;gene=ycf2	859
KC117178	GenBank	gene	14919	14992	.	-	.	ID=trnH-GUG;Name=trnH-GUG;gene=trnH-GUG	572
KC117178	GenBank	tRNA	14919	14992	.	-	.	ID=trnH-GUG.r01;Name=trnH-GUG.r01;Parent=trnH-GUG;Note=anticodon:GUG;gene=trnH-GUG;product=tRNA-His	572
KC117178	GenBank	CDS	15270	16331	.	-	0	ID=psbA;Name=psbA;Dbxref=GI:441017906;codon_start=1;gene=psbA;product=photosystem Q(B) protein;protein_id=AGC26690.1;transl_table=11;translation=length.353	107264
KC117178	GenBank	gene	15270	16331	.	-	.	ID=psbA;Name=psbA;gene=psbA	107264
KC117178	GenBank	gene	16673	19068	.	-	.	ID=trnK-UUU;Name=trnK-UUU;gene=trnK-UUU	8359
KC117178	GenBank	tRNA	16673	16707	.	-	.	ID=trnK-UUU.r01;Name=trnK-UUU.r01;Parent=trnK-UUU;Note=anticodon:UUU;gene=trnK-UUU;product=tRNA-Lys	190
KC117178	GenBank	CDS	16843	18186	.	-	0	ID=matK;Name=matK;Dbxref=GI:441017907;codon_start=1;gene=matK;product=maturase K;protein_id=AGC26691.1;transl_table=11;translation=length.447	3529
KC117178	GenBank	gene	16843	18186	.	-	.	ID=matK;Name=matK;gene=matK	3529
KC117178	GenBank	tRNA	19032	19068	.	-	.	ID=trnK-UUU.r01;Name=trnK-UUU.r01;Parent=trnK-UUU;Note=anticodon:UUU;gene=trnK-UUU;product=tRNA-Lys	308
KC117178	GenBank	CDS	19735	21276	.	-	0	ID=chlB;Name=chlB;Dbxref=GI:441017908;codon_start=1;gene=chlB;product=light-independent protochlorophyllide reductase subunit B;protein_id=AGC26692.1;transl_table=11;translation=length.513	2059
KC117178	GenBank	gene	19735	21276	.	-	.	ID=chlB;Name=chlB;gene=chlB	2059
KC117178	GenBank	gene	21482	21553	.	-	.	ID=trnQ-UUG;Name=trnQ-UUG;gene=trnQ-UUG	91
KC117178	GenBank	tRNA	21482	21553	.	-	.	ID=trnQ-UUG.r01;Name=trnQ-UUG.r01;Parent=trnQ-UUG;Note=anticodon:UUG;gene=trnQ-UUG;product=tRNA-Gln	91
KC117178	GenBank	CDS	21864	22040	.	+	0	ID=psbK;Name=psbK;Dbxref=GI:441017909;codon_start=1;gene=psbK;product=photosystem II reaction center protein K;protein_id=AGC26693.1;transl_table=11;translation=length.58	2276
KC117178	GenBank	gene	21864	22040	.	+	.	ID=psbK;Name=psbK;gene=psbK	2276
KC117178	GenBank	gene	22381	22464	.	+	.	ID=trnS-CGA;Name=trnS-CGA;gene=trnS-CGA	517
KC117178	GenBank	tRNA	22381	22464	.	+	.	ID=trnS-CGA.r01;Name=trnS-CGA.r01;Parent=trnS-CGA;Note=anticodon:CGA;gene=trnS-CGA;product=tRNA-Ser	517
KC117178	GenBank	CDS	22720	22830	.	+	0	ID=psbI;Name=psbI;Dbxref=GI:441017910;codon_start=1;gene=psbI;product=photosystem II reaction center protein I;protein_id=AGC26694.1;transl_table=11;translation=length.36	510
KC117178	GenBank	gene	22720	22830	.	+	.	ID=psbI;Name=psbI;gene=psbI	510
KC117178	GenBank	gene	22851	22941	.	-	.	ID=trnS-GCU;Name=trnS-GCU;gene=trnS-GCU	848
KC117178	GenBank	tRNA	22851	22941	.	-	.	ID=trnS-GCU.r01;Name=trnS-GCU.r01;Parent=trnS-GCU;Note=anticodon:GCU;gene=trnS-GCU;product=tRNA-Ser	848
KC117178	GenBank	CDS	23229	23327	.	-	0	ID=psaM;Name=psaM;Dbxref=GI:441017911;codon_start=1;gene=psaM;product=photosystem I reaction center subunit XII;protein_id=AGC26695.1;transl_table=11;translation=length.32	1809
KC117178	GenBank	gene	23229	23327	.	-	.	ID=psaM;Name=psaM;gene=psaM	1809
KC117178	GenBank	CDS	23647	23748	.	+	0	ID=ycf12;Name=ycf12;Dbxref=GI:441017912;codon_start=1;gene=ycf12;product=photosystem II reaction center protein Ycf12;protein_id=AGC26696.1;transl_table=11;translation=length.33	1079
KC117178	GenBank	gene	23647	23748	.	+	.	ID=ycf12;Name=ycf12;gene=ycf12	1079
KC117178	GenBank	gene	23892	24695	.	+	.	ID=trnG-GCC;Name=trnG-GCC;gene=trnG-GCC	7821
KC117178	GenBank	tRNA	23892	23914	.	+	.	ID=trnG-GCC.r01;Name=trnG-GCC.r01;Parent=trnG-GCC;Note=anticodon:GCC;gene=trnG-GCC;product=tRNA-Gly	474
KC117178	GenBank	tRNA	24648	24695	.	+	.	ID=trnG-GCC.r01;Name=trnG-GCC.r01;Parent=trnG-GCC;Note=anticodon:GCC;gene=trnG-GCC;product=tRNA-Gly	681
KC117178	GenBank	gene	24779	24850	.	+	.	ID=trnR-UCU;Name=trnR-UCU;gene=trnR-UCU	43
KC117178	GenBank	tRNA	24779	24850	.	+	.	ID=trnR-UCU.r01;Name=trnR-UCU.r01;Parent=trnR-UCU;Note=anticodon:UCU;gene=trnR-UCU;product=tRNA-Arg	43
KC117178	GenBank	CDS	24979	26505	.	-	0	ID=atpA;Name=atpA;Dbxref=GI:441017913;codon_start=1;gene=atpA;product=ATP synthase subunit alpha;protein_id=AGC26697.1;transl_table=11;translation=length.508	12280
KC117178	GenBank	gene	24979	26505	.	-	.	ID=atpA;Name=atpA;gene=atpA	12280
KC117178	GenBank	CDS	26549	26958	.	-	0	ID=atpF;Name=atpF;Dbxref=GI:441017914;codon_start=1;gene=atpF;product=ATP synthase subunit b;protein_id=AGC26698.1;transl_table=11;translation=length.184	2492
KC117178	GenBank	gene	26549	27839	.	-	.	ID=atpF;Name=atpF;gene=atpF	3847
KC117178	GenBank	CDS	27695	27839	.	-	0	ID=atpF;Name=atpF;Dbxref=GI:441017914;codon_start=1;gene=atpF;product=ATP synthase subunit b;protein_id=AGC26698.1;transl_table=11;translation=length.184	350
KC117178	GenBank	CDS	28137	28382	.	-	0	ID=atpH;Name=atpH;Dbxref=GI:441017915;codon_start=1;gene=atpH;product=ATP synthase subunit c;protein_id=AGC26699.1;transl_table=11;translation=length.81	2286
KC117178	GenBank	gene	28137	28382	.	-	.	ID=atpH;Name=atpH;gene=atpH	2286
KC117178	GenBank	CDS	28695	29411	.	-	0	ID=atpI;Name=atpI;Dbxref=GI:441017916;codon_start=1;gene=atpI;product=ATP synthase subunit a;protein_id=AGC26700.1;transl_table=11;translation=length.238	1148
KC117178	GenBank	gene	28695	29411	.	-	.	ID=atpI;Name=atpI;gene=atpI	1148
KC117178	GenBank	CDS	29679	30392	.	-	0	ID=rps2;Name=rps2;Dbxref=GI:441017917;codon_start=1;gene=rps2;product=ribosomal protein S2;protein_id=AGC26701.1;transl_table=11;translation=length.237	1049
KC117178	GenBank	gene	29679	30392	.	-	.	ID=rps2;Name=rps2;gene=rps2	1049
KC117178	GenBank	CDS	30505	34743	.	-	0	ID=rpoC2;Name=rpoC2;Dbxref=GI:441017918;codon_start=1;gene=rpoC2;product=DNA-directed RNA polymerase subunit beta'';protein_id=AGC26702.1;transl_table=11;translation=length.1412	1792
KC117178	GenBank	gene	30505	34743	.	-	.	ID=rpoC2;Name=rpoC2;gene=rpoC2	1792
KC117178	GenBank	CDS	34840	36489	.	-	0	ID=rpoC1;Name=rpoC1;Dbxref=GI:441017919;codon_start=1;gene=rpoC1;product=DNA-directed RNA polymerase subunit beta';protein_id=AGC26703.1;transl_table=11;translation=length.693	1585
KC117178	GenBank	gene	34840	37690	.	-	.	ID=rpoC1;Name=rpoC1;gene=rpoC1	2477
KC117178	GenBank	CDS	37259	37690	.	-	0	ID=rpoC1;Name=rpoC1;Dbxref=GI:441017919;codon_start=1;gene=rpoC1;product=DNA-directed RNA polymerase subunit beta';protein_id=AGC26703.1;transl_table=11;translation=length.693	387
KC117178	GenBank	CDS	37717	40905	.	-	0	ID=rpoB;Name=rpoB;Dbxref=GI:441017920;codon_start=1;gene=rpoB;product=DNA-directed RNA polymerase subunit beta;protein_id=AGC26704.1;transl_table=11;translation=length.1062	1757
KC117178	GenBank	gene	37717	40905	.	-	.	ID=rpoB;Name=rpoB;gene=rpoB	1757
KC117178	GenBank	gene	41197	41268	.	+	.	ID=trnC-GCA;Name=trnC-GCA;gene=trnC-GCA	45
KC117178	GenBank	tRNA	41197	41268	.	+	.	ID=trnC-GCA.r01;Name=trnC-GCA.r01;Parent=trnC-GCA;Note=anticodon:GCA;gene=trnC-GCA;product=tRNA-Cys	45
KC117178	GenBank	CDS	41496	41585	.	+	0	ID=petN;Name=petN;Dbxref=GI:441017921;codon_start=1;gene=petN;product=cytochrome b6-f complex subunit 8;protein_id=AGC26705.1;transl_table=11;translation=length.29	63
KC117178	GenBank	gene	41496	41585	.	+	.	ID=petN;Name=petN;gene=petN	63
KC117178	GenBank	CDS	42214	42318	.	-	0	ID=psbM;Name=psbM;Dbxref=GI:441017922;codon_start=1;gene=psbM;product=photosystem II reaction center protein M;protein_id=AGC26706.1;transl_table=11;translation=length.34	499
KC117178	GenBank	gene	42214	42318	.	-	.	ID=psbM;Name=psbM;gene=psbM	499
KC117178	GenBank	gene	42905	42978	.	+	.	ID=trnD-GUC;Name=trnD-GUC;gene=trnD-GUC	166
KC117178	GenBank	tRNA	42905	42978	.	+	.	ID=trnD-GUC.r01;Name=trnD-GUC.r01;Parent=trnD-GUC;Note=anticodon:GUC;gene=trnD-GUC;product=tRNA-Asp	166
KC117178	GenBank	gene	43023	43104	.	-	.	ID=trnY-GUA;Name=trnY-GUA;gene=trnY-GUA	127
KC117178	GenBank	tRNA	43023	43104	.	-	.	ID=trnY-GUA.r01;Name=trnY-GUA.r01;Parent=trnY-GUA;Note=anticodon:GUA;gene=trnY-GUA;product=tRNA-Tyr	127
KC117178	GenBank	gene	43200	43272	.	-	.	ID=trnE-UUC;Name=trnE-UUC;gene=trnE-UUC	18
KC117178	GenBank	tRNA	43200	43272	.	-	.	ID=trnE-UUC.r01;Name=trnE-UUC.r01;Parent=trnE-UUC;Note=anticodon:UUC;gene=trnE-UUC;product=tRNA-Glu	18
KC117178	GenBank	gene	43461	43531	.	-	.	ID=trnG-UCC;Name=trnG-UCC;gene=trnG-UCC	374
KC117178	GenBank	tRNA	43461	43531	.	-	.	ID=trnG-UCC.r01;Name=trnG-UCC.r01;Parent=trnG-UCC;Note=anticodon:UCC;gene=trnG-UCC;product=tRNA-Gly	374
KC117178	GenBank	CDS	43771	43959	.	-	0	ID=psbZ;Name=psbZ;Dbxref=GI:441017923;codon_start=1;gene=psbZ;product=photosystem II reaction center protein Z;protein_id=AGC26707.1;transl_table=11;translation=length.62	982
KC117178	GenBank	gene	43771	43959	.	-	.	ID=psbZ;Name=psbZ;gene=psbZ	982
KC117178	GenBank	gene	44329	44417	.	+	.	ID=trnS-UGA;Name=trnS-UGA;gene=trnS-UGA	463
KC117178	GenBank	tRNA	44329	44417	.	+	.	ID=trnS-UGA.r01;Name=trnS-UGA.r01;Parent=trnS-UGA;Note=anticodon:UGA;gene=trnS-UGA;product=tRNA-Ser	463
KC117178	GenBank	CDS	44513	45934	.	-	0	ID=psbC;Name=psbC;Dbxref=GI:441017924;codon_start=1;gene=psbC;product=photosystem II CP43 chlorophyll apoprotein;protein_id=AGC26708.1;transl_table=11;translation=length.473	11693
KC117178	GenBank	gene	44513	45934	.	-	.	ID=psbC;Name=psbC;gene=psbC	11693
KC117178	GenBank	CDS	45882	46943	.	-	0	ID=psbD;Name=psbD;Dbxref=GI:441017925;codon_start=1;gene=psbD;product=photosystem II D2 protein;protein_id=AGC26709.1;transl_table=11;translation=length.353	5626
KC117178	GenBank	gene	45882	46943	.	-	.	ID=psbD;Name=psbD;gene=psbD	5626
KC117178	GenBank	gene	47681	47752	.	-	.	ID=trnT-GGU;Name=trnT-GGU;gene=trnT-GGU	23
KC117178	GenBank	tRNA	47681	47752	.	-	.	ID=trnT-GGU.r01;Name=trnT-GGU.r01;Parent=trnT-GGU;Note=anticodon:GGU;gene=trnT-GGU;product=tRNA-Thr	23
KC117178	GenBank	gene	52150	52221	.	-	.	ID=trnfM-CAU;Name=trnfM-CAU;gene=trnfM-CAU	504
KC117178	GenBank	tRNA	52150	52221	.	-	.	ID=trnfM-CAU.r01;Name=trnfM-CAU.r01;Parent=trnfM-CAU;Note=anticodon:CAU;gene=trnfM-CAU;product=tRNA-Met	504
KC117178	GenBank	CDS	52354	52656	.	-	0	ID=rps14;Name=rps14;Dbxref=GI:441017926;codon_start=1;gene=rps14;product=ribosomal protein S14;protein_id=AGC26710.1;transl_table=11;translation=length.100	1483
KC117178	GenBank	gene	52354	52656	.	-	.	ID=rps14;Name=rps14;gene=rps14	1483
KC117178	GenBank	CDS	52893	55097	.	-	0	ID=psaB;Name=psaB;Dbxref=GI:441017927;codon_start=1;exception=RNA editing;gene=psaB;product=photosystem I P700 chlorophyll a apoprotein A2;protein_id=AGC26711.1;transl_table=11;translation=length.734	8754
KC117178	GenBank	gene	52893	55097	.	-	.	ID=psaB;Name=psaB;gene=psaB	8754
KC117178	GenBank	CDS	55123	57375	.	-	0	ID=psaA;Name=psaA;Dbxref=GI:441017928;codon_start=1;gene=psaA;product=photosystem I P700 chlorophyll a apoprotein A1;protein_id=AGC26712.1;transl_table=11;translation=length.750	5052
KC117178	GenBank	gene	55123	57375	.	-	.	ID=psaA;Name=psaA;gene=psaA	5052
KC117178	GenBank	CDS	57720	57875	.	-	0	ID=ycf3;Name=ycf3;Dbxref=GI:441017929;codon_start=1;gene=ycf3;product=photosystem I assembly protein Ycf3;protein_id=AGC26713.1;transl_table=11;translation=length.169	1363
KC117178	GenBank	gene	57720	59579	.	-	.	ID=ycf3;Name=ycf3;gene=ycf3	5276
KC117178	GenBank	CDS	58563	58792	.	-	0	ID=ycf3;Name=ycf3;Dbxref=GI:441017929;codon_start=1;gene=ycf3;product=photosystem I assembly protein Ycf3;protein_id=AGC26713.1;transl_table=11;translation=length.169	490
KC117178	GenBank	CDS	59456	59579	.	-	0	ID=ycf3;Name=ycf3;Dbxref=GI:441017929;codon_start=1;gene=ycf3;product=photosystem I assembly protein Ycf3;protein_id=AGC26713.1;transl_table=11;translation=length.169	269
KC117178	GenBank	gene	60104	60191	.	+	.	ID=trnS-GGA;Name=trnS-GGA;gene=trnS-GGA	138
KC117178	GenBank	tRNA	60104	60191	.	+	.	ID=trnS-GGA.r01;Name=trnS-GGA.r01;Parent=trnS-GGA;Note=anticodon:GCU;gene=trnS-GGA;product=tRNA-Ser	138
KC117178	GenBank	CDS	60475	61089	.	-	0	ID=rps4;Name=rps4;Dbxref=GI:441017930;codon_start=1;gene=rps4;product=ribosomal protein S4;protein_id=AGC26714.1;transl_table=11;translation=length.204	361
KC117178	GenBank	gene	60475	61089	.	-	.	ID=rps4;Name=rps4;gene=rps4	361
KC117178	GenBank	gene	63423	63820	.	+	.	ID=trnL-UAA;Name=trnL-UAA;gene=trnL-UAA	2939
KC117178	GenBank	tRNA	63423	63456	.	+	.	ID=trnL-UAA.r01;Name=trnL-UAA.r01;Parent=trnL-UAA;Note=anticodon:UAA;gene=trnL-UAA;product=tRNA-Leu	614
KC117178	GenBank	tRNA	63767	63820	.	+	.	ID=trnL-UAA.r01;Name=trnL-UAA.r01;Parent=trnL-UAA;Note=anticodon:UAA;gene=trnL-UAA;product=tRNA-Leu	297
KC117178	GenBank	gene	64148	64220	.	+	.	ID=trnF-GAA;Name=trnF-GAA;gene=trnF-GAA	179
KC117178	GenBank	tRNA	64148	64220	.	+	.	ID=trnF-GAA.r01;Name=trnF-GAA.r01;Parent=trnF-GAA;Note=anticodon:GAA;gene=trnF-GAA;product=tRNA-Phe	179
KC117178	GenBank	CDS	64420	64944	.	-	0	ID=ndhJ;Name=ndhJ;Dbxref=GI:441017931;codon_start=1;gene=ndhJ;product=NAD(P)H-quinone oxidoreductase subunit J;protein_id=AGC26715.1;transl_table=11;translation=length.174	933
KC117178	GenBank	gene	64420	64944	.	-	.	ID=ndhJ;Name=ndhJ;gene=ndhJ	933
KC117178	GenBank	CDS	65080	65748	.	-	0	ID=ndhK;Name=ndhK;Dbxref=GI:441017932;codon_start=1;gene=ndhK;product=NAD(P)H-quinone oxidoreductase subunit K;protein_id=AGC26716.1;transl_table=11;translation=length.222	474
KC117178	GenBank	gene	65080	65748	.	-	.	ID=ndhK;Name=ndhK;gene=ndhK	474
KC117178	GenBank	CDS	65703	66080	.	-	0	ID=ndhC;Name=ndhC;Dbxref=GI:441017933;Note=overlapping ORF with ndhK;codon_start=1;gene=ndhC;product=NAD(P)H-quinone oxidoreductase subunit 3;protein_id=AGC26717.1;transl_table=11;translation=length.125	279
KC117178	GenBank	gene	65703	66080	.	-	.	ID=ndhC;Name=ndhC;gene=ndhC	279
KC117178	GenBank	gene	66284	66898	.	-	.	ID=trnV-UAC;Name=trnV-UAC;gene=trnV-UAC	2669
KC117178	GenBank	tRNA	66284	66318	.	-	.	ID=trnV-UAC.r01;Name=trnV-UAC.r01;Parent=trnV-UAC;Note=anticodon:UAC;gene=trnV-UAC;product=tRNA-Val	128
KC117178	GenBank	tRNA	66862	66898	.	-	.	ID=trnV-UAC.r01;Name=trnV-UAC.r01;Parent=trnV-UAC;Note=anticodon:UAC;gene=trnV-UAC;product=tRNA-Val	32
KC117178	GenBank	gene	67065	67137	.	+	.	ID=trnM-CAU;Name=trnM-CAU;gene=trnM-CAU	15
KC117178	GenBank	tRNA	67065	67137	.	+	.	ID=trnM-CAU.r01;Name=trnM-CAU.r01;Parent=trnM-CAU;Note=anticodon:CAU;gene=trnM-CAU;product=tRNA-Met	15
KC117178	GenBank	CDS	67335	67733	.	-	0	ID=atpE;Name=atpE;Dbxref=GI:441017934;codon_start=1;gene=atpE;product=ATP synthase epsilon chain;protein_id=AGC26718.1;transl_table=11;translation=length.132	1756
KC117178	GenBank	gene	67335	67733	.	-	.	ID=atpE;Name=atpE;gene=atpE	1756
KC117178	GenBank	CDS	67742	69220	.	-	0	ID=atpB;Name=atpB;Dbxref=GI:441017935;codon_start=1;gene=atpB;product=ATP synthase subunit beta;protein_id=AGC26719.1;transl_table=11;translation=length.492	4399
KC117178	GenBank	gene	67742	69220	.	-	.	ID=atpB;Name=atpB;gene=atpB	4399
KC117178	GenBank	CDS	69818	71245	.	+	0	ID=rbcL;Name=rbcL;Dbxref=GI:441017936;codon_start=1;gene=rbcL;product=ribulose 1%2C5-bisphosphate carboxylase/oxygenase large subunit;protein_id=AGC26720.1;transl_table=11;translation=length.475	216833
KC117178	GenBank	gene	69818	71245	.	+	.	ID=rbcL;Name=rbcL;gene=rbcL	216833
KC117178	GenBank	gene	71385	71458	.	+	.	ID=trnR-CCG;Name=trnR-CCG;gene=trnR-CCG	361
KC117178	GenBank	tRNA	71385	71458	.	+	.	ID=trnR-CCG.r01;Name=trnR-CCG.r01;Parent=trnR-CCG;Note=anticodon:CCG;gene=trnR-CCG;product=tRNA-Arg	361
KC117178	GenBank	CDS	71777	72712	.	+	0	ID=accD;Name=accD;Dbxref=GI:441017937;codon_start=1;exception=RNA editing;gene=accD;product=acetyl-coenzyme A carboxylase carboxyl transferase subunit beta;protein_id=AGC26721.1;transl_table=11;translation=length.311	783
KC117178	GenBank	gene	71777	72712	.	+	.	ID=accD;Name=accD;gene=accD	783
KC117178	GenBank	CDS	73048	73158	.	+	0	ID=psaI;Name=psaI;Dbxref=GI:441017938;codon_start=1;gene=psaI;product=photosystem I reaction center subunit VIII;protein_id=AGC26722.1;transl_table=11;translation=length.36	734
KC117178	GenBank	gene	73048	73158	.	+	.	ID=psaI;Name=psaI;gene=psaI	734
KC117178	GenBank	CDS	73654	74208	.	+	0	ID=ycf4;Name=ycf4;Dbxref=GI:441017939;codon_start=1;gene=ycf4;product=photosystem I assembly protein ycf4;protein_id=AGC26723.1;transl_table=11;translation=length.184	409
KC117178	GenBank	gene	73654	74208	.	+	.	ID=ycf4;Name=ycf4;gene=ycf4	409
KC117178	GenBank	CDS	74506	75858	.	+	0	ID=cemA;Name=cemA;Dbxref=GI:441017940;codon_start=1;gene=cemA;product=chloroplast envelope membrane protein;protein_id=AGC26724.1;transl_table=11;translation=length.450	697
KC117178	GenBank	gene	74506	75858	.	+	.	ID=cemA;Name=cemA;gene=cemA	697
KC117178	GenBank	CDS	76088	77053	.	+	0	ID=petA;Name=petA;Dbxref=GI:441017941;codon_start=1;gene=petA;product=apocytochrome f;protein_id=AGC26725.1;transl_table=11;translation=length.321	1449
KC117178	GenBank	gene	76088	77053	.	+	.	ID=petA;Name=petA;gene=petA	1449
KC117178	GenBank	CDS	77695	77817	.	-	0	ID=psbJ;Name=psbJ;Dbxref=GI:441017942;codon_start=1;gene=psbJ;product=photosystem II reaction center protein J;protein_id=AGC26726.1;transl_table=11;translation=length.40	1428
KC117178	GenBank	gene	77695	77817	.	-	.	ID=psbJ;Name=psbJ;gene=psbJ	1428
KC117178	GenBank	CDS	77948	78064	.	-	0	ID=psbL;Name=psbL;Dbxref=GI:441017943;codon_start=1;gene=psbL;product=photosystem II reaction center protein L;protein_id=AGC26727.1;transl_table=11;translation=length.38	1630
KC117178	GenBank	gene	77948	78064	.	-	.	ID=psbL;Name=psbL;gene=psbL	1630
KC117178	GenBank	CDS	78083	78202	.	-	0	ID=psbF;Name=psbF;Dbxref=GI:441017944;codon_start=1;gene=psbF;product=cytochrome b559 subunit beta (PSII reaction center subunit VI);protein_id=AGC26728.1;transl_table=11;translation=length.39	1511
KC117178	GenBank	gene	78083	78202	.	-	.	ID=psbF;Name=psbF;gene=psbF	1511
KC117178	GenBank	CDS	78212	78463	.	-	0	ID=psbE;Name=psbE;Dbxref=GI:441017945;codon_start=1;gene=psbE;product=cytochrome b559 subunit alpha (PSII reaction center subunit V);protein_id=AGC26729.1;transl_table=11;translation=length.83	2272
KC117178	GenBank	gene	78212	78463	.	-	.	ID=psbE;Name=psbE;gene=psbE	2272
KC117178	GenBank	CDS	78908	79003	.	+	0	ID=petL;Name=petL;Dbxref=GI:441017946;codon_start=1;gene=petL;product=cytochrome b6-f complex subunit 6;protein_id=AGC26730.1;transl_table=11;translation=length.31	195
KC117178	GenBank	gene	78908	79003	.	+	.	ID=petL;Name=petL;gene=petL	195
KC117178	GenBank	CDS	79170	79283	.	+	0	ID=petG;Name=petG;Dbxref=GI:441017947;codon_start=1;gene=petG;product=cytochrome b6-f complex subunit 5;protein_id=AGC26731.1;transl_table=11;translation=length.37	533
KC117178	GenBank	gene	79170	79283	.	+	.	ID=petG;Name=petG;gene=petG	533
KC117178	GenBank	gene	79442	79515	.	-	.	ID=trnW-CCA;Name=trnW-CCA;gene=trnW-CCA	363
KC117178	GenBank	tRNA	79442	79515	.	-	.	ID=trnW-CCA.r01;Name=trnW-CCA.r01;Parent=trnW-CCA;Note=anticodon:CCA;gene=trnW-CCA;product=tRNA-Trp	363
KC117178	GenBank	gene	79614	79687	.	-	.	ID=trnP-UGG;Name=trnP-UGG;gene=trnP-UGG	443
KC117178	GenBank	tRNA	79614	79687	.	-	.	ID=trnP-UGG.r01;Name=trnP-UGG.r01;Parent=trnP-UGG;Note=anticodon:UGG;gene=trnP-UGG;product=tRNA-Pro	443
KC117178	GenBank	CDS	80057	80185	.	+	0	ID=psaJ;Name=psaJ;Dbxref=GI:441017948;codon_start=1;gene=psaJ;product=photosystem I reaction center subunit IX;protein_id=AGC26732.1;transl_table=11;translation=length.42	263
KC117178	GenBank	gene	80057	80235	.	+	.	ID=psaJ;Name=psaJ;gene=psaJ	386
KC117178	GenBank	CDS	80384	80584	.	+	0	ID=rpl33;Name=rpl33;Dbxref=GI:441017949;codon_start=1;gene=rpl33;product=ribosomal protein L33;protein_id=AGC26733.1;transl_table=11;translation=length.66	892
KC117178	GenBank	gene	80384	80584	.	+	.	ID=rpl33;Name=rpl33;gene=rpl33	892
KC117178	GenBank	CDS	80656	80883	.	+	0	ID=rps18;Name=rps18;Dbxref=GI:441017950;codon_start=1;gene=rps18;product=ribosomal protein S18;protein_id=AGC26734.1;transl_table=11;translation=length.75	1395
KC117178	GenBank	gene	80656	80883	.	+	.	ID=rps18;Name=rps18;gene=rps18	1395
KC117178	GenBank	CDS	81240	81584	.	-	0	ID=rpl20;Name=rpl20;Dbxref=GI:441017951;codon_start=1;gene=rpl20;product=ribosomal protein L20;protein_id=AGC26735.1;transl_table=11;translation=length.114	1113
KC117178	GenBank	gene	81240	81584	.	-	.	ID=rpl20;Name=rpl20;gene=rpl20	1113
KC117178	GenBank	gene	82230	82544	.	.	.	ID=rps12;Name=rps12;gene=rps12;trans_splicing=_no_value	833
KC117178	GenBank	CDS	82431	82544	.	.	0	ID=rps12;Name=rps12;Dbxref=GI:441017902;codon_start=1;gene=rps12;product=ribosomal protein S12;protein_id=AGC26686.1;trans_splicing=_no_value;transl_table=11;translation=length.123	495
KC117178	GenBank	CDS	82782	83033	.	-	0	ID=clpP;Name=clpP;Dbxref=GI:441017952;codon_start=1;gene=clpP;product=ATP-dependent Clp protease proteolytic subunit;protein_id=AGC26736.1;transl_table=11;translation=length.204	1027
KC117178	GenBank	gene	82782	84690	.	-	.	ID=clpP;Name=clpP;gene=clpP	2444
KC117178	GenBank	CDS	83522	83813	.	-	0	ID=clpP;Name=clpP;Dbxref=GI:441017952;codon_start=1;gene=clpP;product=ATP-dependent Clp protease proteolytic subunit;protein_id=AGC26736.1;transl_table=11;translation=length.204	657
KC117178	GenBank	CDS	84620	84690	.	-	0	ID=clpP;Name=clpP;Dbxref=GI:441017952;codon_start=1;gene=clpP;product=ATP-dependent Clp protease proteolytic subunit;protein_id=AGC26736.1;transl_table=11;translation=length.204	134
KC117178	GenBank	CDS	85167	86693	.	+	0	ID=psbB;Name=psbB;Dbxref=GI:441017953;codon_start=1;gene=psbB;product=photosystem II CP47 chlorophyll apoprotein;protein_id=AGC26737.1;transl_table=11;translation=length.508	7096
KC117178	GenBank	gene	85167	86693	.	+	.	ID=psbB;Name=psbB;gene=psbB	7096
KC117178	GenBank	CDS	86981	87088	.	+	0	ID=psbT;Name=psbT;Dbxref=GI:441017954;codon_start=1;gene=psbT;product=photosystem II reaction center protein T;protein_id=AGC26738.1;transl_table=11;translation=length.35	417
KC117178	GenBank	gene	86981	87088	.	+	.	ID=psbT;Name=psbT;gene=psbT	417
KC117178	GenBank	CDS	87184	87315	.	-	0	ID=psbN;Name=psbN;Dbxref=GI:441017955;codon_start=1;gene=psbN;product=PsbN;protein_id=AGC26739.1;transl_table=11;translation=length.43	767
KC117178	GenBank	gene	87184	87315	.	-	.	ID=psbN;Name=psbN;gene=psbN	767
KC117178	GenBank	CDS	87399	87623	.	+	0	ID=psbH;Name=psbH;Dbxref=GI:441017956;codon_start=1;gene=psbH;product=photosystem II reaction center protein H;protein_id=AGC26740.1;transl_table=11;translation=length.74	713
KC117178	GenBank	gene	87399	87623	.	+	.	ID=psbH;Name=psbH;gene=psbH	713
KC117178	GenBank	CDS	87744	87749	.	+	0	ID=petB;Name=petB;Dbxref=GI:441017957;codon_start=1;gene=petB;product=cytochrome b6;protein_id=AGC26741.1;transl_table=11;translation=length.215	217
KC117178	GenBank	gene	87744	89143	.	+	.	ID=petB;Name=petB;gene=petB	7193
KC117178	GenBank	CDS	88502	89143	.	+	0	ID=petB;Name=petB;Dbxref=GI:441017957;codon_start=1;gene=petB;product=cytochrome b6;protein_id=AGC26741.1;transl_table=11;translation=length.215	3863
KC117178	GenBank	CDS	89310	89317	.	+	0	ID=petD;Name=petD;Dbxref=GI:441017958;codon_start=1;exception=RNA editing;gene=petD;product=cytochrome b6-f complex subunit 4;protein_id=AGC26742.1;transl_table=11;translation=length.161	225
KC117178	GenBank	gene	89310	90504	.	+	.	ID=petD;Name=petD;gene=petD	4581
KC117178	GenBank	CDS	90030	90504	.	+	0	ID=petD;Name=petD;Dbxref=GI:441017958;codon_start=1;exception=RNA editing;gene=petD;product=cytochrome b6-f complex subunit 4;protein_id=AGC26742.1;transl_table=11;translation=length.161	2169
KC117178	GenBank	CDS	90736	91743	.	-	0	ID=rpoA;Name=rpoA;Dbxref=GI:441017959;codon_start=1;gene=rpoA;product=DNA-directed RNA polymerase subunit alpha;protein_id=AGC26743.1;transl_table=11;translation=length.335	362
KC117178	GenBank	gene	90736	91743	.	-	.	ID=rpoA;Name=rpoA;gene=rpoA	362
KC117178	GenBank	CDS	91779	92171	.	-	0	ID=rps11;Name=rps11;Dbxref=GI:441017960;codon_start=1;gene=rps11;product=ribosomal protein S11;protein_id=AGC26744.1;transl_table=11;translation=length.130	126
KC117178	GenBank	gene	91779	92171	.	-	.	ID=rps11;Name=rps11;gene=rps11	126
KC117178	GenBank	CDS	92256	92369	.	-	0	ID=rpl36;Name=rpl36;Dbxref=GI:441017961;codon_start=1;gene=rpl36;product=ribosomal protein L36;protein_id=AGC26745.1;transl_table=11;translation=length.37	170
KC117178	GenBank	gene	92256	92369	.	-	.	ID=rpl36;Name=rpl36;gene=rpl36	170
KC117178	GenBank	CDS	92550	92795	.	-	0	ID=infA;Name=infA;Dbxref=GI:441017962;codon_start=1;gene=infA;product=translation initiation factor IF-1;protein_id=AGC26746.1;transl_table=11;translation=length.81	56
KC117178	GenBank	gene	92550	92795	.	-	.	ID=infA;Name=infA;gene=infA	56
KC117178	GenBank	CDS	92912	93310	.	-	0	ID=rps8;Name=rps8;Dbxref=GI:441017963;codon_start=1;gene=rps8;product=ribosomal protein S8;protein_id=AGC26747.1;transl_table=11;translation=length.132	107
KC117178	GenBank	gene	92912	93310	.	-	.	ID=rps8;Name=rps8;gene=rps8	107
KC117178	GenBank	CDS	93656	94024	.	-	0	ID=rpl14;Name=rpl14;Dbxref=GI:441017964;codon_start=1;gene=rpl14;product=ribosomal protein L14;protein_id=AGC26748.1;transl_table=11;translation=length.122	1434
KC117178	GenBank	gene	93656	94024	.	-	.	ID=rpl14;Name=rpl14;gene=rpl14	1434
KC117178	GenBank	CDS	94198	94611	.	-	0	ID=rpl16;Name=rpl16;Dbxref=GI:441017965;codon_start=1;gene=rpl16;product=ribosomal protein L16;protein_id=AGC26749.1;transl_table=11;translation=length.140	1391
KC117178	GenBank	gene	94198	95389	.	-	.	ID=rpl16;Name=rpl16;gene=rpl16	2060
KC117178	GenBank	CDS	95381	95389	.	-	0	ID=rpl16;Name=rpl16;Dbxref=GI:441017965;codon_start=1;gene=rpl16;product=ribosomal protein L16;protein_id=AGC26749.1;transl_table=11;translation=length.140	36
KC117178	GenBank	CDS	95506	96162	.	-	0	ID=rps3;Name=rps3;Dbxref=GI:441017966;codon_start=1;gene=rps3;product=ribosomal protein S3;protein_id=AGC26750.1;transl_table=11;translation=length.218	984
KC117178	GenBank	gene	95506	96162	.	-	.	ID=rps3;Name=rps3;gene=rps3	984
KC117178	GenBank	CDS	96192	96560	.	-	0	ID=rpl22;Name=rpl22;Dbxref=GI:441017967;codon_start=1;gene=rpl22;product=ribosomal protein L22;protein_id=AGC26751.1;transl_table=11;translation=length.122	801
KC117178	GenBank	gene	96192	96560	.	-	.	ID=rpl22;Name=rpl22;gene=rpl22	801
KC117178	GenBank	CDS	96603	96881	.	-	0	ID=rps19;Name=rps19;Dbxref=GI:441017968;codon_start=1;gene=rps19;product=ribosomal protein S19;protein_id=AGC26752.1;transl_table=11;translation=length.92	590
KC117178	GenBank	gene	96603	96881	.	-	.	ID=rps19;Name=rps19;gene=rps19	590
KC117178	GenBank	CDS	96918	97354	.	-	0	ID=rpl2;Name=rpl2;Dbxref=GI:441017969;codon_start=1;gene=rpl2;product=ribosomal protein L2;protein_id=AGC26753.1;transl_table=11;translation=length.277	763
KC117178	GenBank	gene	96918	98432	.	-	.	ID=rpl2;Name=rpl2;gene=rpl2	1934
KC117178	GenBank	CDS	98036	98432	.	-	0	ID=rpl2;Name=rpl2;Dbxref=GI:441017969;codon_start=1;gene=rpl2;product=ribosomal protein L2;protein_id=AGC26753.1;transl_table=11;translation=length.277	564
KC117178	GenBank	CDS	98459	98731	.	-	0	ID=rpl23;Name=rpl23;Dbxref=GI:441017970;codon_start=1;gene=rpl23;product=ribosomal protein L23;protein_id=AGC26754.1;transl_table=11;translation=length.90	392
KC117178	GenBank	gene	98459	98731	.	-	.	ID=rpl23;Name=rpl23;gene=rpl23	392
KC117178	GenBank	gene	98921	98994	.	-	.	ID=trnI-CAU;Name=trnI-CAU;gene=trnI-CAU	2
KC117178	GenBank	tRNA	98921	98994	.	-	.	ID=trnI-CAU.r01;Name=trnI-CAU.r01;Parent=trnI-CAU;Note=anticodon:CAU;gene=trnI-CAU;product=tRNA-Ile	2
KC117178	GenBank	repeat_region	99060	108833	.	+	.	ID=GenBank:repeat_region:Ophio_Cp:99060:108833;Name=GenBank:repeat_region:Ophio_Cp:99060:108833;Note=inverted repeat A;rpt_type=inverted	4557233
KC117178	GenBank	gene	99852	99923	.	+	.	ID=trnV-GAC;Name=trnV-GAC;gene=trnV-GAC	48
KC117178	GenBank	tRNA	99852	99923	.	+	.	ID=trnV-GAC.r01;Name=trnV-GAC.r01;Parent=trnV-GAC;Note=anticodon:GAC;gene=trnV-GAC;product=tRNA-Val	48
KC117178	GenBank	gene	100138	101635	.	+	.	ID=rrn16;Name=rrn16;gene=rrn16	971383
KC117178	GenBank	rRNA	100138	101635	.	+	.	ID=rrn16.r01;Name=rrn16.r01;Parent=rrn16;gene=rrn16;product=16S ribosomal RNA	971383
KC117178	GenBank	gene	101915	102895	.	+	.	ID=trnI-GAU;Name=trnI-GAU;gene=trnI-GAU	34015
KC117178	GenBank	tRNA	101915	101952	.	+	.	ID=trnI-GAU.r01;Name=trnI-GAU.r01;Parent=trnI-GAU;Note=anticodon:GAU;gene=trnI-GAU;product=tRNA-Ile	8379
KC117178	GenBank	tRNA	102861	102895	.	+	.	ID=trnI-GAU.r01;Name=trnI-GAU.r01;Parent=trnI-GAU;Note=anticodon:GAU;gene=trnI-GAU;product=tRNA-Ile	8182
KC117178	GenBank	gene	102956	103778	.	+	.	ID=trnA-UGC;Name=trnA-UGC;gene=trnA-UGC	32569
KC117178	GenBank	tRNA	102956	102993	.	+	.	ID=trnA-UGC.r01;Name=trnA-UGC.r01;Parent=trnA-UGC;Note=anticodon:UGC;gene=trnA-UGC;product=tRNA-Ala	8068
KC117178	GenBank	tRNA	103744	103778	.	+	.	ID=trnA-UGC.r01;Name=trnA-UGC.r01;Parent=trnA-UGC;Note=anticodon:UGC;gene=trnA-UGC;product=tRNA-Ala	6850
KC117178	GenBank	gene	103931	106743	.	+	.	ID=rrn23;Name=rrn23;gene=rrn23	3317232
KC117178	GenBank	rRNA	103931	106743	.	+	.	ID=rrn23.r01;Name=rrn23.r01;Parent=rrn23;gene=rrn23;product=23S ribosomal RNA	3317232
KC117178	GenBank	gene	106774	106876	.	+	.	ID=rrn4.5;Name=rrn4.5;gene=rrn4.5	68216
KC117178	GenBank	rRNA	106774	106876	.	+	.	ID=rrn4.5.r01;Name=rrn4.5.r01;Parent=rrn4.5;gene=rrn4.5;product=4.5S ribosomal RNA	68216
KC117178	GenBank	gene	107117	107235	.	+	.	ID=rrn5;Name=rrn5;gene=rrn5	156029
KC117178	GenBank	rRNA	107117	107235	.	+	.	ID=rrn5.r01;Name=rrn5.r01;Parent=rrn5;gene=rrn5;product=5S ribosomal RNA	156029
KC117178	GenBank	gene	107854	107927	.	+	.	ID=trnR-ACG;Name=trnR-ACG;gene=trnR-ACG	114
KC117178	GenBank	tRNA	107854	107927	.	+	.	ID=trnR-ACG.r01;Name=trnR-ACG.r01;Parent=trnR-ACG;Note=anticodon:ACG;gene=trnR-ACG;product=tRNA-Arg	114
KC117178	GenBank	gene	108272	108343	.	-	.	ID=trnN-GUU;Name=trnN-GUU;gene=trnN-GUU	23
KC117178	GenBank	tRNA	108272	108343	.	-	.	ID=trnN-GUU.r01;Name=trnN-GUU.r01;Parent=trnN-GUU;Note=anticodon:GUU;gene=trnN-GUU;product=tRNA-Asn	23
KC117178	GenBank	CDS	108618	110786	.	-	0	ID=ndhF;Name=ndhF;Dbxref=GI:441017971;codon_start=1;exception=RNA editing;gene=ndhF;product=NAD(P)H-quinone oxidoreductase subunit 5;protein_id=AGC26755.1;transl_table=11;translation=length.722	1081
KC117178	GenBank	gene	108618	110786	.	-	.	ID=ndhF;Name=ndhF;gene=ndhF	1081
KC117178	GenBank	CDS	111130	111486	.	+	0	ID=rpl21;Name=rpl21;Dbxref=GI:441017972;codon_start=1;gene=rpl21;product=ribosomal protein L21;protein_id=AGC26756.1;transl_table=11;translation=length.118	1425
KC117178	GenBank	gene	111130	111486	.	+	.	ID=rpl21;Name=rpl21;gene=rpl21	1425
KC117178	GenBank	CDS	111513	111692	.	+	0	ID=rpl32;Name=rpl32;Dbxref=GI:441017973;codon_start=1;gene=rpl32;product=ribosomal protein L32;protein_id=AGC26757.1;transl_table=11;translation=length.59	675
KC117178	GenBank	gene	111513	111692	.	+	.	ID=rpl32;Name=rpl32;gene=rpl32	675
KC117178	GenBank	gene	112018	112091	.	-	.	ID=trnP-GGG;Name=trnP-GGG;gene=trnP-GGG	28
KC117178	GenBank	tRNA	112018	112091	.	-	.	ID=trnP-GGG.r01;Name=trnP-GGG.r01;Parent=trnP-GGG;Note=anticodon:GGG;gene=trnP-GGG;product=tRNA-Pro	28
KC117178	GenBank	gene	112234	112313	.	+	.	ID=trnL-UAG;Name=trnL-UAG;gene=trnL-UAG	46
KC117178	GenBank	tRNA	112234	112313	.	+	.	ID=trnL-UAG.r01;Name=trnL-UAG.r01;Parent=trnL-UAG;Note=anticodon:UAG;gene=trnL-UAG;product=tRNA-Leu	46
KC117178	GenBank	CDS	112462	113415	.	+	0	ID=ccsA;Name=ccsA;Dbxref=GI:441017974;codon_start=1;gene=ccsA;product=cytochrome c biogenesis protein ccsA;protein_id=AGC26758.1;transl_table=11;translation=length.317	449
KC117178	GenBank	gene	112462	113415	.	+	.	ID=ccsA;Name=ccsA;gene=ccsA	449
KC117178	GenBank	CDS	113553	115049	.	-	0	ID=ndhD;Name=ndhD;Dbxref=GI:441017975;Note=start codon requires RNA editing;codon_start=1;exception=RNA editing;gene=ndhD;product=NAD(P)H-quinone oxidoreductase chain 4;protein_id=AGC26759.1;transl_table=11;translation=length.498	750
KC117178	GenBank	gene	113553	115049	.	-	.	ID=ndhD;Name=ndhD;gene=ndhD	750
KC117178	GenBank	CDS	115164	115409	.	-	0	ID=psaC;Name=psaC;Dbxref=GI:441017976;codon_start=1;gene=psaC;product=photosystem I iron-sulfur center;protein_id=AGC26760.1;transl_table=11;translation=length.81	336
KC117178	GenBank	gene	115164	115409	.	-	.	ID=psaC;Name=psaC;gene=psaC	336
KC117178	GenBank	CDS	115475	115777	.	-	0	ID=ndhE;Name=ndhE;Dbxref=GI:441017977;codon_start=1;gene=ndhE;product=NAD(P)H-quinone oxidoreductase subunit 4L;protein_id=AGC26761.1;transl_table=11;translation=length.100	203
KC117178	GenBank	gene	115475	115777	.	-	.	ID=ndhE;Name=ndhE;gene=ndhE	203
KC117178	GenBank	CDS	115840	116433	.	-	0	ID=ndhG;Name=ndhG;Dbxref=GI:441017978;codon_start=1;gene=ndhG;product=NAD(P)H-quinone oxidoreductase subunit 6;protein_id=AGC26762.1;transl_table=11;translation=length.197	443
KC117178	GenBank	gene	115840	116433	.	-	.	ID=ndhG;Name=ndhG;gene=ndhG	443
KC117178	GenBank	CDS	116581	117126	.	-	0	ID=ndhI;Name=ndhI;Dbxref=GI:441017979;codon_start=1;gene=ndhI;product=NAD(P)H-quinone oxidoreductase subunit I;protein_id=AGC26763.1;transl_table=11;translation=length.181	742
KC117178	GenBank	gene	116581	117126	.	-	.	ID=ndhI;Name=ndhI;gene=ndhI	742
KC117178	GenBank	CDS	117191	117741	.	-	0	ID=ndhA;Name=ndhA;Dbxref=GI:441017980;codon_start=1;gene=ndhA;product=NAD(P)H-quinone oxidoreductase subunit 1;protein_id=AGC26764.1;transl_table=11;translation=length.326	764
KC117178	GenBank	gene	117191	118964	.	-	.	ID=ndhA;Name=ndhA;gene=ndhA	2549
KC117178	GenBank	CDS	118535	118964	.	-	0	ID=ndhA;Name=ndhA;Dbxref=GI:441017980;codon_start=1;gene=ndhA;product=NAD(P)H-quinone oxidoreductase subunit 1;protein_id=AGC26764.1;transl_table=11;translation=length.326	525
KC117178	GenBank	CDS	119095	120276	.	-	0	ID=ndhH;Name=ndhH;Dbxref=GI:441017981;codon_start=1;gene=ndhH;product=NAD(P)H-quinone oxidoreductase subunit H;protein_id=AGC26765.1;transl_table=11;translation=length.393	1107
KC117178	GenBank	gene	119095	120276	.	-	.	ID=ndhH;Name=ndhH;gene=ndhH	1107
KC117178	GenBank	CDS	120383	120643	.	-	0	ID=rps15;Name=rps15;Dbxref=GI:441017982;Note=start codon requires RNA editing;codon_start=1;exception=RNA editing;gene=rps15;product=ribosomal protein S15;protein_id=AGC26766.1;transl_table=11;translation=length.86	72
KC117178	GenBank	gene	120383	120643	.	-	.	ID=rps15;Name=rps15;gene=rps15	72
KC117178	GenBank	CDS	120824	125653	.	-	0	ID=ycf1;Name=ycf1;Dbxref=GI:441017983;codon_start=1;exception=RNA editing;gene=ycf1;product=putative membrane protein Ycf1;protein_id=AGC26767.1;transl_table=11;translation=length.1609	2777
KC117178	GenBank	gene	120824	125653	.	-	.	ID=ycf1;Name=ycf1;gene=ycf1	2777
KC117178	GenBank	CDS	125882	127261	.	-	0	ID=chlN;Name=chlN;Dbxref=GI:441017984;codon_start=1;gene=chlN;product=light-independent protochlorophyllide reductase subunit N;protein_id=AGC26768.1;transl_table=11;translation=length.459	3151
KC117178	GenBank	gene	125882	127261	.	-	.	ID=chlN;Name=chlN;gene=chlN	3151
KC117178	GenBank	CDS	127335	128207	.	-	0	ID=chlL;Name=chlL;Dbxref=GI:441017985;codon_start=1;exception=RNA editing;gene=chlL;product=light-independent protochlorophyllide reductase iron-sulfur ATP-binding protein;protein_id=AGC26769.1;transl_table=11;translation=length.291	1853
KC117178	GenBank	gene	127335	128207	.	-	.	ID=chlL;Name=chlL;gene=chlL	1853
KC117178	GenBank	pseudogene	128496	128711	.	+	.	ID=ndhF;Name=ndhF;Note=fragmented by inverted repeat;gene=ndhF;pseudo=_no_value	0
KC117178	GenBank	repeat_region	128496	138270	.	+	.	ID=GenBank:repeat_region:Ophio_Cp:128496:138270;Name=GenBank:repeat_region:Ophio_Cp:128496:138270;Note=inverted repeat B;rpt_type=inverted	0
KC117178	GenBank	gene	128986	129057	.	+	.	ID=trnN-GUU;Name=trnN-GUU;gene=trnN-GUU	0
KC117178	GenBank	tRNA	128986	129057	.	+	.	ID=trnN-GUU.r01;Name=trnN-GUU.r01;Parent=trnN-GUU;Note=anticodon:GUU;gene=trnN-GUU;product=tRNA-Asn	0
KC117178	GenBank	gene	129402	129475	.	-	.	ID=trnR-ACG;Name=trnR-ACG;gene=trnR-ACG	0
KC117178	GenBank	tRNA	129402	129475	.	-	.	ID=trnR-ACG.r01;Name=trnR-ACG.r01;Parent=trnR-ACG;Note=anticodon:ACG;gene=trnR-ACG;product=tRNA-Arg	0
KC117178	GenBank	gene	130094	130212	.	-	.	ID=rrn5;Name=rrn5;gene=rrn5	0
KC117178	GenBank	rRNA	130094	130212	.	-	.	ID=rrn5.r01;Name=rrn5.r01;Parent=rrn5;gene=rrn5;product=5S ribosomal RNA	0
KC117178	GenBank	gene	130453	130555	.	-	.	ID=rrn4.5;Name=rrn4.5;gene=rrn4.5	0
KC117178	GenBank	rRNA	130453	130555	.	-	.	ID=rrn4.5.r01;Name=rrn4.5.r01;Parent=rrn4.5;gene=rrn4.5;product=4.5S ribosomal RNA	0
KC117178	GenBank	gene	130587	133398	.	-	.	ID=rrn23;Name=rrn23;gene=rrn23	0
KC117178	GenBank	rRNA	130587	133398	.	-	.	ID=rrn23.r01;Name=rrn23.r01;Parent=rrn23;gene=rrn23;product=23S ribosomal RNA	0
KC117178	GenBank	gene	133551	134373	.	-	.	ID=trnA-UGC;Name=trnA-UGC;gene=trnA-UGC	0
KC117178	GenBank	tRNA	133551	133585	.	-	.	ID=trnA-UGC.r01;Name=trnA-UGC.r01;Parent=trnA-UGC;Note=anticodon:UGC;gene=trnA-UGC;product=tRNA-Ala	0
KC117178	GenBank	tRNA	134336	134373	.	-	.	ID=trnA-UGC.r01;Name=trnA-UGC.r01;Parent=trnA-UGC;Note=anticodon:UGC;gene=trnA-UGC;product=tRNA-Ala	0
KC117178	GenBank	gene	134434	135414	.	-	.	ID=trnI-GAU;Name=trnI-GAU;gene=trnI-GAU	0
KC117178	GenBank	tRNA	134434	134468	.	-	.	ID=trnI-GAU.r01;Name=trnI-GAU.r01;Parent=trnI-GAU;Note=anticodon:GAU;gene=trnI-GAU;product=tRNA-Ile	0
KC117178	GenBank	tRNA	135377	135414	.	-	.	ID=trnI-GAU.r01;Name=trnI-GAU.r01;Parent=trnI-GAU;Note=anticodon:GAU;gene=trnI-GAU;product=tRNA-Ile	0
KC117178	GenBank	gene	135694	137191	.	-	.	ID=rrn16;Name=rrn16;gene=rrn16	0
KC117178	GenBank	rRNA	135694	137191	.	-	.	ID=rrn16.r01;Name=rrn16.r01;Parent=rrn16;gene=rrn16;product=16S ribosomal RNA	0
KC117178	GenBank	gene	137406	137477	.	-	.	ID=trnV-GAC;Name=trnV-GAC;gene=trnV-GAC	0
KC117178	GenBank	tRNA	137406	137477	.	-	.	ID=trnV-GAC.r01;Name=trnV-GAC.r01;Parent=trnV-GAC;Note=anticodon:GAC;gene=trnV-GAC;product=tRNA-Val	0
KC117179	GenBank	region	1	138909	.	+	.	ID=KC117179;Name=KC117179;Dbxref=taxon:3240;Note=Psilotum nudum chloroplast complete genome.;date=24-JAN-2013;mol_type=genomic DNA;organelle=plastid:chloroplast;organism=Psilotum nudum	3237135
KC117179	GenBank	CDS	1	6862	.	-	0	ID=ycf2;Name=ycf2;Dbxref=GI:441017995;Note=hypothetical protein RF2;codon_start=1;gene=ycf2;product=Ycf2;protein_id=AGC26771.1;transl_table=11;translation=length.2313	2010
KC117179	GenBank	gene	1	6862	.	-	.	ID=ycf2;Name=ycf2;gene=ycf2	2010
KC117179	GenBank	gene	7057	7131	.	-	.	ID=trnH-GUG;Name=trnH-GUG;gene=trnH-GUG	36
KC117179	GenBank	tRNA	7057	7131	.	-	.	ID=trnH-GUG.r01;Name=trnH-GUG.r01;Parent=trnH-GUG;Note=codon recognized: CAC;gene=trnH-GUG;product=tRNA-His	36
KC117179	GenBank	CDS	7415	8476	.	-	0	ID=psbA;Name=psbA;Dbxref=GI:441017996;codon_start=1;gene=psbA;product=photosystem Q(B) protein;protein_id=AGC26772.1;transl_table=11;translation=length.353	31631
KC117179	GenBank	gene	7415	8476	.	-	.	ID=psbA;Name=psbA;gene=psbA	31631
KC117179	GenBank	gene	8800	11277	.	-	.	ID=trnK-UUU;Name=trnK-UUU;gene=trnK-UUU	5655
KC117179	GenBank	tRNA	8800	8834	.	-	.	ID=trnK-UUU.r01;Name=trnK-UUU.r01;Parent=trnK-UUU;Note=codon recognized: AAA;gene=trnK-UUU;product=tRNA-Lys	113
KC117179	GenBank	exon	8800	8834	.	-	.	Parent=trnK-UUU.r01;gene=trnK-UUU;number=2	113
KC117179	GenBank	intron	8835	11240	.	-	.	Parent=trnK-UUU;gene=trnK-UUU;number=1	5519
KC117179	GenBank	CDS	9024	10535	.	-	0	ID=matK;Name=matK;Dbxref=GI:441017997;codon_start=1;gene=matK;product=maturase K;protein_id=AGC26773.1;transl_table=11;translation=length.503	3648
KC117179	GenBank	gene	9024	10535	.	-	.	ID=matK;Name=matK;gene=matK	3648
KC117179	GenBank	tRNA	11241	11277	.	-	.	ID=trnK-UUU.r01;Name=trnK-UUU.r01;Parent=trnK-UUU;Note=codon recognized: AAA;gene=trnK-UUU;product=tRNA-Lys	272
KC117179	GenBank	exon	11241	11277	.	-	.	ID=trnK-UUU;Name=trnK-UUU;gene=trnK-UUU;number=1	272
KC117179	GenBank	gene	12296	12367	.	-	.	ID=trnQ-UUG;Name=trnQ-UUG;gene=trnQ-UUG	677
KC117179	GenBank	tRNA	12296	12367	.	-	.	ID=trnQ-UUG.r01;Name=trnQ-UUG.r01;Parent=trnQ-UUG;Note=codon recognized: CAA;gene=trnQ-UUG;product=tRNA-Gln	677
KC117179	GenBank	CDS	12682	12858	.	+	0	ID=psbK;Name=psbK;Dbxref=GI:441017998;codon_start=1;gene=psbK;product=photosystem II reaction center protein K;protein_id=AGC26774.1;transl_table=11;translation=length.58	312
KC117179	GenBank	gene	12682	12858	.	+	.	ID=psbK;Name=psbK;gene=psbK	312
KC117179	GenBank	gene	13144	13228	.	+	.	ID=trnS-CGA;Name=trnS-CGA;gene=trnS-CGA	385
KC117179	GenBank	tRNA	13144	13228	.	+	.	ID=trnS-CGA.r01;Name=trnS-CGA.r01;Parent=trnS-CGA;Note=codon recognized: UCG;gene=trnS-CGA;product=tRNA-Ser	385
KC117179	GenBank	CDS	13425	13535	.	+	0	ID=psbI;Name=psbI;Dbxref=GI:441017999;codon_start=1;gene=psbI;product=photosystem II reaction center protein I;protein_id=AGC26775.1;transl_table=11;translation=length.36	203
KC117179	GenBank	gene	13425	13535	.	+	.	ID=psbI;Name=psbI;gene=psbI	203
KC117179	GenBank	gene	13587	13674	.	-	.	ID=trnS-GCU;Name=trnS-GCU;gene=trnS-GCU	327
KC117179	GenBank	tRNA	13587	13674	.	-	.	ID=trnS-GCU.r01;Name=trnS-GCU.r01;Parent=trnS-GCU;Note=codon recognized: AGC;gene=trnS-GCU;product=tRNA-Ser	327
KC117179	GenBank	CDS	13910	14008	.	-	0	ID=psaM;Name=psaM;Dbxref=GI:441018000;codon_start=1;gene=psaM;product=photosystem I reaction center subunit XII;protein_id=AGC26776.1;transl_table=11;translation=length.32	3325
KC117179	GenBank	gene	13910	14008	.	-	.	ID=psaM;Name=psaM;gene=psaM	3325
KC117179	GenBank	CDS	14306	14407	.	+	0	ID=ycf12;Name=ycf12;Dbxref=GI:441018001;codon_start=1;gene=ycf12;product=photosystem II reaction center protein ycf12;protein_id=AGC26777.1;transl_table=11;translation=length.33	2101
KC117179	GenBank	gene	14306	14407	.	+	.	ID=ycf12;Name=ycf12;gene=ycf12	2101
KC117179	GenBank	gene	14610	15399	.	+	.	ID=trnG-UCC;Name=trnG-UCC;gene=trnG-UCC	11310
KC117179	GenBank	tRNA	14610	14632	.	+	.	ID=trnG-UCC.r01;Name=trnG-UCC.r01;Parent=trnG-UCC;Note=codon recognized: GGA;gene=trnG-UCC;product=tRNA-Gly	952
KC117179	GenBank	exon	14610	14632	.	+	.	Parent=trnG-UCC.r01;gene=trnG-UCC;number=1	952
KC117179	GenBank	intron	14633	15351	.	+	.	Parent=trnG-UCC;gene=trnG-UCC;number=1	11138
KC117179	GenBank	tRNA	15352	15399	.	+	.	ID=trnG-UCC.r01;Name=trnG-UCC.r01;Parent=trnG-UCC;Note=codon recognized: GGA;gene=trnG-UCC;product=tRNA-Gly	436
KC117179	GenBank	exon	15352	15399	.	+	.	Parent=trnG-UCC.r01;gene=trnG-UCC;number=2	436
KC117179	GenBank	gene	15515	15586	.	+	.	ID=trnR-UCU;Name=trnR-UCU;gene=trnR-UCU	24
KC117179	GenBank	tRNA	15515	15586	.	+	.	ID=trnR-UCU.r01;Name=trnR-UCU.r01;Parent=trnR-UCU;Note=codon recognized: AGA;gene=trnR-UCU;product=tRNA-Arg	24
KC117179	GenBank	CDS	15696	17222	.	-	0	ID=atpA;Name=atpA;Dbxref=GI:441018002;Note=ATPase alpha subunit;codon_start=1;gene=atpA;product=ATP synthase subunit alpha;protein_id=AGC26778.1;transl_table=11;translation=length.508	4126
KC117179	GenBank	gene	15696	17222	.	-	.	ID=atpA;Name=atpA;gene=atpA	4126
KC117179	GenBank	CDS	17267	17676	.	-	0	ID=atpF;Name=atpF;Dbxref=GI:441018003;codon_start=1;gene=atpF;product=ATP synthase subunit b;protein_id=AGC26779.1;transl_table=11;translation=length.184	938
KC117179	GenBank	exon	17267	17676	.	-	.	ID=atpF;Name=atpF;gene=atpF;number=2	938
KC117179	GenBank	gene	17267	18451	.	-	.	ID=atpF;Name=atpF;gene=atpF	2661
KC117179	GenBank	intron	17677	18306	.	-	.	Parent=atpF;gene=atpF;number=1	1766
KC117179	GenBank	CDS	18307	18451	.	-	0	ID=atpF;Name=atpF;Dbxref=GI:441018003;codon_start=1;gene=atpF;product=ATP synthase subunit b;protein_id=AGC26779.1;transl_table=11;translation=length.184	173
KC117179	GenBank	exon	18307	18451	.	-	.	ID=atpF;Name=atpF;gene=atpF;number=1	173
KC117179	GenBank	CDS	18761	19006	.	-	0	ID=atpH;Name=atpH;Dbxref=GI:441018004;codon_start=1;gene=atpH;product=ATP synthase subunit c;protein_id=AGC26780.1;transl_table=11;translation=length.81	2106
KC117179	GenBank	gene	18761	19006	.	-	.	ID=atpH;Name=atpH;gene=atpH	2106
KC117179	GenBank	CDS	19545	20291	.	-	0	ID=atpI;Name=atpI;Dbxref=GI:441018005;codon_start=1;gene=atpI;product=ATP synthase subunit a;protein_id=AGC26781.1;transl_table=11;translation=length.248	493
KC117179	GenBank	gene	19545	20291	.	-	.	ID=atpI;Name=atpI;gene=atpI	493
KC117179	GenBank	CDS	20501	21220	.	-	0	ID=rps2;Name=rps2;Dbxref=GI:441018006;codon_start=1;gene=rps2;product=ribosomal protein S2;protein_id=AGC26782.1;transl_table=11;translation=length.239	203
KC117179	GenBank	gene	20501	21220	.	-	.	ID=rps2;Name=rps2;gene=rps2	203
KC117179	GenBank	CDS	21382	25605	.	-	0	ID=rpoC2;Name=rpoC2;Dbxref=GI:441018007;codon_start=1;gene=rpoC2;product=DNA-directed RNA polymerase subunit beta';protein_id=AGC26783.1;transl_table=11;translation=length.1407	658
KC117179	GenBank	gene	21382	25605	.	-	.	ID=rpoC2;Name=rpoC2;gene=rpoC2	658
KC117179	GenBank	CDS	25743	27335	.	-	0	ID=rpoC1;Name=rpoC1;Dbxref=GI:441018008;codon_start=1;gene=rpoC1;product=DNA-directed RNA polymerase subunit beta';protein_id=AGC26784.1;transl_table=11;translation=length.674	272
KC117179	GenBank	exon	25743	27335	.	-	.	ID=rpoC1;Name=rpoC1;gene=rpoC1;number=2	272
KC117179	GenBank	gene	25743	28458	.	-	.	ID=rpoC1;Name=rpoC1;gene=rpoC1	439
KC117179	GenBank	intron	27336	28026	.	-	.	Parent=rpoC1;gene=rpoC1;number=1	82
KC117179	GenBank	CDS	28027	28458	.	-	0	ID=rpoC1;Name=rpoC1;Dbxref=GI:441018008;codon_start=1;gene=rpoC1;product=DNA-directed RNA polymerase subunit beta';protein_id=AGC26784.1;transl_table=11;translation=length.674	96
KC117179	GenBank	exon	28027	28458	.	-	.	ID=rpoC1;Name=rpoC1;gene=rpoC1;number=1	96
KC117179	GenBank	CDS	28491	31691	.	-	0	ID=rpoB;Name=rpoB;Dbxref=GI:441018009;codon_start=1;gene=rpoB;product=DNA-directed RNA polymerase subunit beta;protein_id=AGC26785.1;transl_table=11;translation=length.1066	400
KC117179	GenBank	gene	28491	31691	.	-	.	ID=rpoB;Name=rpoB;gene=rpoB	400
KC117179	GenBank	gene	31967	32037	.	+	.	ID=trnC-GCA;Name=trnC-GCA;gene=trnC-GCA	179
KC117179	GenBank	tRNA	31967	32037	.	+	.	ID=trnC-GCA.r01;Name=trnC-GCA.r01;Parent=trnC-GCA;Note=codon recognized: UGC;gene=trnC-GCA;product=tRNA-Cys	179
KC117179	GenBank	CDS	32472	32561	.	+	0	ID=petN;Name=petN;Dbxref=GI:441018010;codon_start=1;gene=petN;product=cytochrome b6-f complex subunit 8;protein_id=AGC26786.1;transl_table=11;translation=length.29	794
KC117179	GenBank	gene	32472	32561	.	+	.	ID=petN;Name=petN;gene=petN	794
KC117179	GenBank	CDS	32888	32992	.	-	0	ID=psbM;Name=psbM;Dbxref=GI:441018011;codon_start=1;gene=psbM;product=photosystem II reaction center protein M;protein_id=AGC26787.1;transl_table=11;translation=length.34	2316
KC117179	GenBank	gene	32888	32992	.	-	.	ID=psbM;Name=psbM;gene=psbM	2316
KC117179	GenBank	gene	33711	33784	.	+	.	ID=trnD-GUC;Name=trnD-GUC;gene=trnD-GUC	20
KC117179	GenBank	tRNA	33711	33784	.	+	.	ID=trnD-GUC.r01;Name=trnD-GUC.r01;Parent=trnD-GUC;Note=codon recognized: GAC;gene=trnD-GUC;product=tRNA-Asp	20
KC117179	GenBank	gene	33829	33910	.	-	.	ID=trnY-GUA;Name=trnY-GUA;gene=trnY-GUA	30
KC117179	GenBank	tRNA	33829	33910	.	-	.	ID=trnY-GUA.r01;Name=trnY-GUA.r01;Parent=trnY-GUA;Note=codon recognized: UAC;gene=trnY-GUA;product=tRNA-Tyr	30
KC117179	GenBank	gene	34018	34090	.	-	.	ID=trnE-UUC;Name=trnE-UUC;gene=trnE-UUC	10
KC117179	GenBank	tRNA	34018	34090	.	-	.	ID=trnE-UUC.r01;Name=trnE-UUC.r01;Parent=trnE-UUC;Note=codon recognized: GAA;gene=trnE-UUC;product=tRNA-Glu	10
KC117179	GenBank	gene	34272	34342	.	-	.	ID=trnG-GCC;Name=trnG-GCC;gene=trnG-GCC	80
KC117179	GenBank	tRNA	34272	34342	.	-	.	ID=trnG-GCC.r01;Name=trnG-GCC.r01;Parent=trnG-GCC;Note=codon recognized: GGC;gene=trnG-GCC;product=tRNA-Gly	80
KC117179	GenBank	CDS	34558	34746	.	-	0	ID=psbZ;Name=psbZ;Dbxref=GI:441018012;codon_start=1;gene=psbZ;product=photosystem II reaction center protein Z;protein_id=AGC26788.1;transl_table=11;translation=length.62	341
KC117179	GenBank	gene	34558	34746	.	-	.	ID=psbZ;Name=psbZ;gene=psbZ	341
KC117179	GenBank	gene	35153	35241	.	+	.	ID=trnS-UGA;Name=trnS-UGA;gene=trnS-UGA	1589
KC117179	GenBank	tRNA	35153	35241	.	+	.	ID=trnS-UGA.r01;Name=trnS-UGA.r01;Parent=trnS-UGA;Note=codon recognized: UCA;gene=trnS-UGA;product=tRNA-Ser	1589
KC117179	GenBank	CDS	35368	36789	.	-	0	ID=psbC;Name=psbC;Dbxref=GI:441018013;codon_start=1;gene=psbC;product=photosystem II CP43 chlorophyll apoprotein;protein_id=AGC26789.1;transl_table=11;translation=length.473	16753
KC117179	GenBank	gene	35368	36789	.	-	.	ID=psbC;Name=psbC;gene=psbC	16753
KC117179	GenBank	CDS	36737	37798	.	-	0	ID=psbD;Name=psbD;Dbxref=GI:441018014;codon_start=1;gene=psbD;product=photosystem II D2 protein;protein_id=AGC26790.1;transl_table=11;translation=length.353	8190
KC117179	GenBank	gene	36737	37798	.	-	.	ID=psbD;Name=psbD;gene=psbD	8190
KC117179	GenBank	gene	38773	38844	.	-	.	ID=trnT-GGU;Name=trnT-GGU;gene=trnT-GGU	8
KC117179	GenBank	tRNA	38773	38844	.	-	.	ID=trnT-GGU.r01;Name=trnT-GGU.r01;Parent=trnT-GGU;Note=codon recognized: ACC;gene=trnT-GGU;product=tRNA-Thr	8
KC117179	GenBank	gene	39779	39852	.	-	.	ID=trnfM-CAU;Name=trnfM-CAU;gene=trnfM-CAU	55
KC117179	GenBank	tRNA	39779	39852	.	-	.	ID=trnfM-CAU.r01;Name=trnfM-CAU.r01;Parent=trnfM-CAU;Note=codon recognized: AUG%3B fMet;gene=trnfM-CAU;product=tRNA-Met	55
KC117179	GenBank	CDS	39949	40251	.	-	0	ID=rps14;Name=rps14;Dbxref=GI:441018015;codon_start=1;gene=rps14;product=ribosomal protein S14;protein_id=AGC26791.1;transl_table=11;translation=length.100	1058
KC117179	GenBank	gene	39949	40251	.	-	.	ID=rps14;Name=rps14;gene=rps14	1058
KC117179	GenBank	CDS	40429	42633	.	-	0	ID=psaB;Name=psaB;Dbxref=GI:441018016;codon_start=1;gene=psaB;product=photosystem I P700 chlorophyll a apoprotein A2;protein_id=AGC26792.1;transl_table=11;translation=length.734	8337
KC117179	GenBank	gene	40429	42633	.	-	.	ID=psaB;Name=psaB;gene=psaB	8337
KC117179	GenBank	CDS	42659	44911	.	-	0	ID=psaA;Name=psaA;Dbxref=GI:441018017;codon_start=1;gene=psaA;product=photosystem I P700 chlorophyll a apoprotein A1;protein_id=AGC26793.1;transl_table=11;translation=length.750	3001
KC117179	GenBank	gene	42659	44911	.	-	.	ID=psaA;Name=psaA;gene=psaA	3001
KC117179	GenBank	CDS	45215	45376	.	-	0	ID=ycf3;Name=ycf3;Dbxref=GI:441018018;codon_start=1;gene=ycf3;product=photosystem I assembly protein ycf3;protein_id=AGC26794.1;transl_table=11;translation=length.171	640
KC117179	GenBank	exon	45215	45376	.	-	.	ID=ycf3;Name=ycf3;gene=ycf3;number=3	640
KC117179	GenBank	gene	45215	47060	.	-	.	ID=ycf3;Name=ycf3;gene=ycf3	3158
KC117179	GenBank	intron	45377	46029	.	-	.	Parent=ycf3;gene=ycf3;number=2	1552
KC117179	GenBank	CDS	46030	46259	.	-	0	ID=ycf3;Name=ycf3;Dbxref=GI:441018018;codon_start=1;gene=ycf3;product=photosystem I assembly protein ycf3;protein_id=AGC26794.1;transl_table=11;translation=length.171	344
KC117179	GenBank	exon	46030	46259	.	-	.	ID=ycf3;Name=ycf3;gene=ycf3;number=2	344
KC117179	GenBank	intron	46260	46936	.	-	.	Parent=ycf3;gene=ycf3;number=1	770
KC117179	GenBank	CDS	46937	47060	.	-	0	ID=ycf3;Name=ycf3;Dbxref=GI:441018018;codon_start=1;gene=ycf3;product=photosystem I assembly protein ycf3;protein_id=AGC26794.1;transl_table=11;translation=length.171	287
KC117179	GenBank	exon	46937	47060	.	-	.	ID=ycf3;Name=ycf3;gene=ycf3;number=1	287
KC117179	GenBank	gene	47425	47512	.	+	.	ID=trnS-GGA;Name=trnS-GGA;gene=trnS-GGA	190
KC117179	GenBank	tRNA	47425	47512	.	+	.	ID=trnS-GGA.r01;Name=trnS-GGA.r01;Parent=trnS-GGA;Note=codon recognized: UCC;gene=trnS-GGA;product=tRNA-Ser	190
KC117179	GenBank	CDS	47881	48438	.	-	0	ID=rps4;Name=rps4;Dbxref=GI:441018019;codon_start=1;gene=rps4;product=ribosomal protein S4;protein_id=AGC26795.1;transl_table=11;translation=length.185	1206
KC117179	GenBank	gene	47881	48438	.	-	.	ID=rps4;Name=rps4;gene=rps4	1206
KC117179	GenBank	gene	49184	49256	.	-	.	ID=trnT-UGU;Name=trnT-UGU;gene=trnT-UGU	29
KC117179	GenBank	tRNA	49184	49256	.	-	.	ID=trnT-UGU.r01;Name=trnT-UGU.r01;Parent=trnT-UGU;Note=codon recognized: ACA;gene=trnT-UGU;product=tRNA-Thr	29
KC117179	GenBank	gene	49414	49879	.	-	.	ID=trnL-UAA;Name=trnL-UAA;gene=trnL-UAA	1175
KC117179	GenBank	tRNA	49414	49447	.	-	.	ID=trnL-UAA.r01;Name=trnL-UAA.r01;Parent=trnL-UAA;Note=codon recognized: UUA;gene=trnL-UAA;product=tRNA-Leu	261
KC117179	GenBank	exon	49414	49447	.	-	.	Parent=trnL-UAA.r01;gene=trnL-UAA;number=2	261
KC117179	GenBank	intron	49448	49828	.	-	.	Parent=trnL-UAA;gene=trnL-UAA;number=1	1137
KC117179	GenBank	tRNA	49829	49879	.	-	.	ID=trnL-UAA.r01;Name=trnL-UAA.r01;Parent=trnL-UAA;Note=codon recognized: UUA;gene=trnL-UAA;product=tRNA-Leu	226
KC117179	GenBank	exon	49829	49879	.	-	.	Parent=trnL-UAA.r01;gene=trnL-UAA;number=1	226
KC117179	GenBank	gene	50265	50337	.	+	.	ID=trnF-GAA;Name=trnF-GAA;gene=trnF-GAA	20
KC117179	GenBank	tRNA	50265	50337	.	+	.	ID=trnF-GAA.r01;Name=trnF-GAA.r01;Parent=trnF-GAA;Note=codon recognized: UUC;gene=trnF-GAA;product=tRNA-Phe	20
KC117179	GenBank	CDS	50550	51026	.	-	0	ID=ndhJ;Name=ndhJ;Dbxref=GI:441018020;codon_start=1;gene=ndhJ;product=NAD(P)H-quinone oxidoreductase subunit J;protein_id=AGC26796.1;transl_table=11;translation=length.158	369
KC117179	GenBank	gene	50550	51026	.	-	.	ID=ndhJ;Name=ndhJ;gene=ndhJ	369
KC117179	GenBank	CDS	51190	51813	.	-	0	ID=ndhK;Name=ndhK;Dbxref=GI:441018021;codon_start=1;gene=ndhK;product=NAD(P)H-quinone oxidoreductase subunit K;protein_id=AGC26797.1;transl_table=11;translation=length.207	362
KC117179	GenBank	gene	51190	51813	.	-	.	ID=ndhK;Name=ndhK;gene=ndhK	362
KC117179	GenBank	CDS	51857	52219	.	-	0	ID=ndhC;Name=ndhC;Dbxref=GI:441018022;codon_start=1;gene=ndhC;product=NAD(P)H-quinone oxidoreductase subunit 3;protein_id=AGC26798.1;transl_table=11;translation=length.120	301
KC117179	GenBank	gene	51857	52219	.	-	.	ID=ndhC;Name=ndhC;gene=ndhC	301
KC117179	GenBank	gene	52423	53035	.	-	.	ID=trnV-UAC;Name=trnV-UAC;gene=trnV-UAC	1832
KC117179	GenBank	tRNA	52423	52457	.	-	.	ID=trnV-UAC.r01;Name=trnV-UAC.r01;Parent=trnV-UAC;Note=codon recognized: GUA;gene=trnV-UAC;product=tRNA-Val	32
KC117179	GenBank	exon	52423	52457	.	-	.	Parent=trnV-UAC.r01;gene=trnV-UAC;number=2	32
KC117179	GenBank	intron	52458	52998	.	-	.	Parent=trnV-UAC;gene=trnV-UAC;number=1	1826
KC117179	GenBank	tRNA	52999	53035	.	-	.	ID=trnV-UAC.r01;Name=trnV-UAC.r01;Parent=trnV-UAC;Note=codon recognized: GUA;gene=trnV-UAC;product=tRNA-Val	50
KC117179	GenBank	exon	52999	53035	.	-	.	Parent=trnV-UAC.r01;gene=trnV-UAC;number=1	50
KC117179	GenBank	gene	53218	53290	.	+	.	ID=trnM-CAU;Name=trnM-CAU;gene=trnM-CAU	4
KC117179	GenBank	tRNA	53218	53290	.	+	.	ID=trnM-CAU.r01;Name=trnM-CAU.r01;Parent=trnM-CAU;Note=codon recognized: AUG;gene=trnM-CAU;product=tRNA-Met	4
KC117179	GenBank	CDS	53416	53817	.	-	0	ID=atpE;Name=atpE;Dbxref=GI:441018023;codon_start=1;gene=atpE;product=ATP synthase epsilon chain;protein_id=AGC26799.1;transl_table=11;translation=length.133	392
KC117179	GenBank	gene	53416	53817	.	-	.	ID=atpE;Name=atpE;gene=atpE	392
KC117179	GenBank	CDS	53820	55298	.	-	0	ID=atpB;Name=atpB;Dbxref=GI:441018024;codon_start=1;gene=atpB;product=ATP synthase subunit beta;protein_id=AGC26800.1;transl_table=11;translation=length.492	1455
KC117179	GenBank	gene	53820	55298	.	-	.	ID=atpB;Name=atpB;gene=atpB	1455
KC117179	GenBank	CDS	55889	57316	.	+	0	ID=rbcL;Name=rbcL;Dbxref=GI:441018025;codon_start=1;gene=rbcL;product=ribulose-1%2C5-bisphosphate carboxylase/oxygenase large subunit;protein_id=AGC26801.1;transl_table=11;translation=length.475	131422
KC117179	GenBank	gene	55889	57316	.	+	.	ID=rbcL;Name=rbcL;gene=rbcL	131422
KC117179	GenBank	gene	57554	57627	.	+	.	ID=trnR-CCG;Name=trnR-CCG;gene=trnR-CCG	5
KC117179	GenBank	tRNA	57554	57627	.	+	.	ID=trnR-CCG.r01;Name=trnR-CCG.r01;Parent=trnR-CCG;Note=codon recognized: CGG;gene=trnR-CCG;product=tRNA-Arg	5
KC117179	GenBank	CDS	57963	58895	.	+	0	ID=accD;Name=accD;Dbxref=GI:441018026;codon_start=1;gene=accD;product=acetyl-coenzyme A carboxylase carboxyl transferase subunit beta;protein_id=AGC26802.1;transl_table=11;translation=length.310	1435
KC117179	GenBank	gene	57963	58895	.	+	.	ID=accD;Name=accD;gene=accD	1435
KC117179	GenBank	CDS	59196	59306	.	+	0	ID=psaI;Name=psaI;Dbxref=GI:441018027;codon_start=1;gene=psaI;product=photosystem I reaction center subunit VIII;protein_id=AGC26803.1;transl_table=11;translation=length.36	1078
KC117179	GenBank	gene	59196	59306	.	+	.	ID=psaI;Name=psaI;gene=psaI	1078
KC117179	GenBank	CDS	59737	60291	.	+	0	ID=ycf4;Name=ycf4;Dbxref=GI:441018028;codon_start=1;gene=ycf4;product=photosystem I assembly protein Ycf4;protein_id=AGC26804.1;transl_table=11;translation=length.184	458
KC117179	GenBank	gene	59737	60291	.	+	.	ID=ycf4;Name=ycf4;gene=ycf4	458
KC117179	GenBank	CDS	60597	61946	.	+	0	ID=cemA;Name=cemA;Dbxref=GI:441018029;codon_start=1;gene=cemA;product=chloroplast envelope membrane protein;protein_id=AGC26805.1;transl_table=11;translation=length.449	2170
KC117179	GenBank	gene	60597	61946	.	+	.	ID=cemA;Name=cemA;gene=cemA	2170
KC117179	GenBank	CDS	62145	63110	.	+	0	ID=petA;Name=petA;Dbxref=GI:441018030;codon_start=1;gene=petA;product=apocytochrome f;protein_id=AGC26806.1;transl_table=11;translation=length.321	2319
KC117179	GenBank	gene	62145	63110	.	+	.	ID=petA;Name=petA;gene=petA	2319
KC117179	GenBank	CDS	63693	63815	.	-	0	ID=psbJ;Name=psbJ;Dbxref=GI:441018031;codon_start=1;gene=psbJ;product=photosystem II reaction center protein J;protein_id=AGC26807.1;transl_table=11;translation=length.40	1592
KC117179	GenBank	gene	63693	63815	.	-	.	ID=psbJ;Name=psbJ;gene=psbJ	1592
KC117179	GenBank	CDS	63941	64057	.	-	0	ID=psbL;Name=psbL;Dbxref=GI:441018032;codon_start=1;gene=psbL;product=photosystem II reaction center protein L;protein_id=AGC26808.1;transl_table=11;translation=length.38	445
KC117179	GenBank	gene	63941	64057	.	-	.	ID=psbL;Name=psbL;gene=psbL	445
KC117179	GenBank	CDS	64078	64197	.	-	0	ID=psbF;Name=psbF;Dbxref=GI:441018033;codon_start=1;gene=psbF;product=cytochrome b559 subunit beta (PSII reaction center subunit VI);protein_id=AGC26809.1;transl_table=11;translation=length.39	740
KC117179	GenBank	gene	64078	64197	.	-	.	ID=psbF;Name=psbF;gene=psbF	740
KC117179	GenBank	CDS	64207	64458	.	-	0	ID=psbE;Name=psbE;Dbxref=GI:441018034;codon_start=1;gene=psbE;product=cytochrome b559 subunit alpha (PSII reaction center subunit V);protein_id=AGC26810.1;transl_table=11;translation=length.83	1241
KC117179	GenBank	gene	64207	64458	.	-	.	ID=psbE;Name=psbE;gene=psbE	1241
KC117179	GenBank	CDS	65878	65973	.	+	0	ID=petL;Name=petL;Dbxref=GI:441018035;codon_start=1;gene=petL;product=cytochrome b6-f complex subunit 6;protein_id=AGC26811.1;transl_table=11;translation=length.31	774
KC117179	GenBank	gene	65878	65973	.	+	.	ID=petL;Name=petL;gene=petL	774
KC117179	GenBank	CDS	66098	66211	.	+	0	ID=petG;Name=petG;Dbxref=GI:441018036;codon_start=1;gene=petG;product=cytochrome b6-f complex subunit 5;protein_id=AGC26812.1;transl_table=11;translation=length.37	318
KC117179	GenBank	gene	66098	66211	.	+	.	ID=petG;Name=petG;gene=petG	318
KC117179	GenBank	gene	66391	66464	.	-	.	ID=trnW-CCA;Name=trnW-CCA;gene=trnW-CCA	211
KC117179	GenBank	tRNA	66391	66464	.	-	.	ID=trnW-CCA.r01;Name=trnW-CCA.r01;Parent=trnW-CCA;Note=codon recognized: UGG;gene=trnW-CCA;product=tRNA-Trp	211
KC117179	GenBank	gene	66548	66621	.	-	.	ID=trnP-UGG;Name=trnP-UGG;gene=trnP-UGG	57
KC117179	GenBank	tRNA	66548	66621	.	-	.	ID=trnP-UGG.r01;Name=trnP-UGG.r01;Parent=trnP-UGG;Note=codon recognized: CCA;gene=trnP-UGG;product=tRNA-Pro	57
KC117179	GenBank	CDS	66827	66955	.	+	0	ID=psaJ;Name=psaJ;Dbxref=GI:441018037;codon_start=1;gene=psaJ;product=photosystem I reaction center subunit IX;protein_id=AGC26813.1;transl_table=11;translation=length.42	575
KC117179	GenBank	gene	66827	66955	.	+	.	ID=psaJ;Name=psaJ;gene=psaJ	575
KC117179	GenBank	CDS	67164	67361	.	+	0	ID=rpl33;Name=rpl33;Dbxref=GI:441018038;codon_start=1;gene=rpl33;product=ribosomal protein L33;protein_id=AGC26814.1;transl_table=11;translation=length.65	723
KC117179	GenBank	gene	67164	67361	.	+	.	ID=rpl33;Name=rpl33;gene=rpl33	723
KC117179	GenBank	CDS	67431	67658	.	+	0	ID=rps18;Name=rps18;Dbxref=GI:441018039;codon_start=1;gene=rps18;product=ribosomal protein S18;protein_id=AGC26815.1;transl_table=11;translation=length.75	1523
KC117179	GenBank	gene	67431	67658	.	+	.	ID=rps18;Name=rps18;gene=rps18	1523
KC117179	GenBank	CDS	67754	68098	.	-	0	ID=rpl20;Name=rpl20;Dbxref=GI:441018040;codon_start=1;gene=rpl20;product=ribosomal protein L20;protein_id=AGC26816.1;transl_table=11;translation=length.114	373
KC117179	GenBank	gene	67754	68098	.	-	.	ID=rpl20;Name=rpl20;gene=rpl20	373
KC117179	GenBank	gene	68693	69107	.	.	.	ID=rps12;Name=rps12;gene=rps12;trans_splicing=_no_value	1247
KC117179	GenBank	intron	68693	68993	.	-	.	Parent=rps12;gene=rps12;number=1;trans_splicing=_no_value	791
KC117179	GenBank	CDS	68994	69107	.	-	0	ID=rps12;Name=rps12;Dbxref=GI:441017994;Note=trans splicing: 5'rps12 and 3'rps12 in IRb;codon_start=1;gene=rps12;product=ribosomal protein S12;protein_id=AGC26770.1;trans_splicing=_no_value;transl_table=11;translation=length.123	701
KC117179	GenBank	gene	68994	69107	.	-	.	ID=rps12;Name=rps12;gene=rps12;trans_splicing=_no_value	701
KC117179	GenBank	CDS	68994	69107	.	.	0	ID=rps12;Name=rps12;Dbxref=GI:441018041;Note=trans splicing 5'rps12 and 3'rps12 in IRa;codon_start=1;gene=rps12;product=ribosomal protein S12;protein_id=AGC26817.1;trans_splicing=_no_value;transl_table=11;translation=length.123	701
KC117179	GenBank	exon	68994	69107	.	-	.	ID=rps12;Name=rps12;gene=rps12;number=1	701
KC117179	GenBank	CDS	69279	69512	.	-	0	ID=clpP;Name=clpP;Dbxref=GI:441018042;codon_start=1;gene=clpP;product=ATP-dependent Clp protease proteolytic subunit;protein_id=AGC26818.1;transl_table=11;translation=length.198	326
KC117179	GenBank	exon	69279	69512	.	-	.	ID=clpP;Name=clpP;gene=clpP;number=3	326
KC117179	GenBank	gene	69279	71041	.	-	.	ID=clpP;Name=clpP;gene=clpP	2631
KC117179	GenBank	intron	69513	70002	.	-	.	Parent=clpP;gene=clpP;number=2	422
KC117179	GenBank	CDS	70003	70294	.	-	0	ID=clpP;Name=clpP;Dbxref=GI:441018042;codon_start=1;gene=clpP;product=ATP-dependent Clp protease proteolytic subunit;protein_id=AGC26818.1;transl_table=11;translation=length.198	860
KC117179	GenBank	exon	70003	70294	.	-	.	ID=clpP;Name=clpP;gene=clpP;number=2	860
KC117179	GenBank	intron	70295	70970	.	-	.	Parent=clpP;gene=clpP;number=1	1290
KC117179	GenBank	CDS	70971	71041	.	-	0	ID=clpP;Name=clpP;Dbxref=GI:441018042;codon_start=1;gene=clpP;product=ATP-dependent Clp protease proteolytic subunit;protein_id=AGC26818.1;transl_table=11;translation=length.198	86
KC117179	GenBank	exon	70971	71041	.	-	.	ID=clpP;Name=clpP;gene=clpP;number=1	86
KC117179	GenBank	CDS	71472	72998	.	+	0	ID=psbB;Name=psbB;Dbxref=GI:441018043;codon_start=1;gene=psbB;product=photosystem II CP47 chlorophyll apoprotein;protein_id=AGC26819.1;transl_table=11;translation=length.508	12280
KC117179	GenBank	gene	71472	72998	.	+	.	ID=psbB;Name=psbB;gene=psbB	12280
KC117179	GenBank	CDS	73190	73288	.	+	0	ID=psbT;Name=psbT;Dbxref=GI:441018044;codon_start=1;gene=psbT;product=photosystem II reaction center protein T;protein_id=AGC26820.1;transl_table=11;translation=length.32	1185
KC117179	GenBank	gene	73190	73288	.	+	.	ID=psbT;Name=psbT;gene=psbT	1185
KC117179	GenBank	CDS	73398	73529	.	-	0	ID=psbN;Name=psbN;Dbxref=GI:441018045;codon_start=1;gene=psbN;product=PsbN;protein_id=AGC26821.1;transl_table=11;translation=length.43	319
KC117179	GenBank	gene	73398	73529	.	-	.	ID=psbN;Name=psbN;gene=psbN	319
KC117179	GenBank	CDS	73623	73847	.	+	0	ID=psbH;Name=psbH;Dbxref=GI:441018046;codon_start=1;gene=psbH;product=photosystem II reaction center protein H;protein_id=AGC26822.1;transl_table=11;translation=length.74	910
KC117179	GenBank	gene	73623	73847	.	+	.	ID=psbH;Name=psbH;gene=psbH	910
KC117179	GenBank	CDS	73959	73964	.	+	0	ID=petB;Name=petB;Dbxref=GI:441018047;codon_start=1;gene=petB;product=cytochrome b6;protein_id=AGC26823.1;transl_table=11;translation=length.215	432
KC117179	GenBank	exon	73959	73964	.	+	.	ID=petB;Name=petB;gene=petB;number=1	432
KC117179	GenBank	gene	73959	75326	.	+	.	ID=petB;Name=petB;gene=petB	4147
KC117179	GenBank	intron	73965	74684	.	+	.	Parent=petB;gene=petB;number=1	2556
KC117179	GenBank	CDS	74685	75326	.	+	0	ID=petB;Name=petB;Dbxref=GI:441018047;codon_start=1;gene=petB;product=cytochrome b6;protein_id=AGC26823.1;transl_table=11;translation=length.215	1819
KC117179	GenBank	exon	74685	75326	.	+	.	ID=petB;Name=petB;gene=petB;number=2	1819
KC117179	GenBank	CDS	75493	75500	.	+	0	ID=petD;Name=petD;Dbxref=GI:441018048;codon_start=1;gene=petD;product=cytochrome b6-f complex subunit 4;protein_id=AGC26824.1;transl_table=11;translation=length.160	114
KC117179	GenBank	exon	75493	75500	.	+	.	ID=petD;Name=petD;gene=petD;number=1	114
KC117179	GenBank	gene	75493	76589	.	+	.	ID=petD;Name=petD;gene=petD	2780
KC117179	GenBank	intron	75501	76114	.	+	.	Parent=petD;gene=petD;number=1	1241
KC117179	GenBank	CDS	76115	76589	.	+	0	ID=petD;Name=petD;Dbxref=GI:441018048;codon_start=1;gene=petD;product=cytochrome b6-f complex subunit 4;protein_id=AGC26824.1;transl_table=11;translation=length.160	1694
KC117179	GenBank	exon	76115	76589	.	+	.	ID=petD;Name=petD;gene=petD;number=2	1694
KC117179	GenBank	CDS	76814	77836	.	-	0	ID=rpoA;Name=rpoA;Dbxref=GI:441018049;codon_start=1;gene=rpoA;product=DNA-directed RNA polymerase subunit alpha;protein_id=AGC26825.1;transl_table=11;translation=length.340	690
KC117179	GenBank	gene	76814	77836	.	-	.	ID=rpoA;Name=rpoA;gene=rpoA	690
KC117179	GenBank	CDS	77867	78259	.	-	0	ID=rps11;Name=rps11;Dbxref=GI:441018050;codon_start=1;gene=rps11;product=ribosomal protein S11;protein_id=AGC26826.1;transl_table=11;translation=length.130	267
KC117179	GenBank	gene	77867	78259	.	-	.	ID=rps11;Name=rps11;gene=rps11	267
KC117179	GenBank	CDS	78325	78438	.	-	0	ID=rpl36;Name=rpl36;Dbxref=GI:441018051;codon_start=1;gene=rpl36;product=ribosomal protein L36;protein_id=AGC26827.1;transl_table=11;translation=length.37	165
KC117179	GenBank	gene	78325	78438	.	-	.	ID=rpl36;Name=rpl36;gene=rpl36	165
KC117179	GenBank	CDS	78465	78707	.	-	0	ID=infA;Name=infA;Dbxref=GI:441018052;codon_start=1;gene=infA;product=translation initiation factor IF-1;protein_id=AGC26828.1;transl_table=11;translation=length.80	312
KC117179	GenBank	gene	78465	78707	.	-	.	ID=infA;Name=infA;gene=infA	312
KC117179	GenBank	CDS	78819	79217	.	-	0	ID=rps8;Name=rps8;Dbxref=GI:441018053;codon_start=1;gene=rps8;product=ribosomal protein S8;protein_id=AGC26829.1;transl_table=11;translation=length.132	215
KC117179	GenBank	gene	78819	79217	.	-	.	ID=rps8;Name=rps8;gene=rps8	215
KC117179	GenBank	CDS	79477	79845	.	-	0	ID=rpl14;Name=rpl14;Dbxref=GI:441018054;codon_start=1;gene=rpl14;product=ribosomal protein L14;protein_id=AGC26830.1;transl_table=11;translation=length.122	259
KC117179	GenBank	gene	79477	79845	.	-	.	ID=rpl14;Name=rpl14;gene=rpl14	259
KC117179	GenBank	CDS	79967	80380	.	-	0	ID=rpl16;Name=rpl16;Dbxref=GI:441018055;codon_start=1;gene=rpl16;product=ribosomal protein L16;protein_id=AGC26831.1;transl_table=11;translation=length.140	1604
KC117179	GenBank	exon	79967	80380	.	-	.	ID=rpl16;Name=rpl16;gene=rpl16;number=2	1604
KC117179	GenBank	gene	79967	81067	.	-	.	ID=rpl16;Name=rpl16;gene=rpl16	2826
KC117179	GenBank	intron	80381	81058	.	-	.	Parent=rpl16;gene=rpl16;number=1	1313
KC117179	GenBank	CDS	81059	81067	.	-	0	ID=rpl16;Name=rpl16;Dbxref=GI:441018055;codon_start=1;gene=rpl16;product=ribosomal protein L16;protein_id=AGC26831.1;transl_table=11;translation=length.140	6
KC117179	GenBank	exon	81059	81067	.	-	.	ID=rpl16;Name=rpl16;gene=rpl16;number=1	6
KC117179	GenBank	CDS	81213	81875	.	-	0	ID=rps3;Name=rps3;Dbxref=GI:441018056;codon_start=1;gene=rps3;product=ribosomal protein S3;protein_id=AGC26832.1;transl_table=11;translation=length.220	1215
KC117179	GenBank	gene	81213	81875	.	-	.	ID=rps3;Name=rps3;gene=rps3	1215
KC117179	GenBank	CDS	81933	82283	.	-	0	ID=rpl22;Name=rpl22;Dbxref=GI:441018057;codon_start=1;gene=rpl22;product=ribosomal protein L22;protein_id=AGC26833.1;transl_table=11;translation=length.116	608
KC117179	GenBank	gene	81933	82283	.	-	.	ID=rpl22;Name=rpl22;gene=rpl22	608
KC117179	GenBank	CDS	82305	82583	.	-	0	ID=rps19;Name=rps19;Dbxref=GI:441018058;codon_start=1;gene=rps19;product=ribosomal protein S19;protein_id=AGC26834.1;transl_table=11;translation=length.92	592
KC117179	GenBank	gene	82305	82583	.	-	.	ID=rps19;Name=rps19;gene=rps19	592
KC117179	GenBank	CDS	82614	83050	.	-	0	ID=rpl2;Name=rpl2;Dbxref=GI:441018059;codon_start=1;gene=rpl2;product=ribosomal protein L2;protein_id=AGC26835.1;transl_table=11;translation=length.277	595
KC117179	GenBank	exon	82614	83050	.	-	.	ID=rpl2;Name=rpl2;gene=rpl2;number=2	595
KC117179	GenBank	gene	82614	84061	.	-	.	ID=rpl2;Name=rpl2;gene=rpl2	1668
KC117179	GenBank	intron	83051	83664	.	-	.	Parent=rpl2;gene=rpl2;number=1	820
KC117179	GenBank	CDS	83665	84061	.	-	0	ID=rpl2;Name=rpl2;Dbxref=GI:441018059;codon_start=1;gene=rpl2;product=ribosomal protein L2;protein_id=AGC26835.1;transl_table=11;translation=length.277	428
KC117179	GenBank	exon	83665	84061	.	-	.	ID=rpl2;Name=rpl2;gene=rpl2;number=1	428
KC117179	GenBank	CDS	84089	84361	.	-	0	ID=rpl23;Name=rpl23;Dbxref=GI:441018060;codon_start=1;gene=rpl23;product=ribosomal protein L23;protein_id=AGC26836.1;transl_table=11;translation=length.90	74
KC117179	GenBank	gene	84089	84361	.	-	.	ID=rpl23;Name=rpl23;gene=rpl23	74
KC117179	GenBank	gene	84520	84593	.	-	.	ID=trnI-CAU;Name=trnI-CAU;gene=trnI-CAU	2
KC117179	GenBank	tRNA	84520	84593	.	-	.	ID=trnI-CAU.r01;Name=trnI-CAU.r01;Parent=trnI-CAU;gene=trnI-CAU;product=tRNA-Ile	2
KC117179	GenBank	repeat_region	84675	103627	.	+	.	ID=GenBank:repeat_region:Psilotum_Cp:84675:103627;Name=GenBank:repeat_region:Psilotum_Cp:84675:103627;Note=inverted repeat IRa;rpt_type=inverted	2883026
KC117179	GenBank	gene	85317	85397	.	-	.	ID=trnL-CAA;Name=trnL-CAA;gene=trnL-CAA	55
KC117179	GenBank	tRNA	85317	85397	.	-	.	ID=trnL-CAA.r01;Name=trnL-CAA.r01;Parent=trnL-CAA;Note=codon recognized: UUG;gene=trnL-CAA;product=tRNA-Leu	55
KC117179	GenBank	CDS	86264	87025	.	-	0	ID=ndhB;Name=ndhB;Dbxref=GI:441018061;codon_start=1;gene=ndhB;product=NAD(P)H-quinone oxidoreductase subunit 2;protein_id=AGC26837.1;transl_table=11;translation=length.496	1598
KC117179	GenBank	exon	86264	87025	.	-	.	ID=ndhB;Name=ndhB;gene=ndhB;number=2	1598
KC117179	GenBank	gene	86264	88472	.	-	.	ID=ndhB;Name=ndhB;gene=ndhB	3136
KC117179	GenBank	intron	87026	87743	.	-	.	Parent=ndhB;gene=ndhB;number=1	1064
KC117179	GenBank	CDS	87744	88472	.	-	0	ID=ndhB;Name=ndhB;Dbxref=GI:441018061;codon_start=1;gene=ndhB;product=NAD(P)H-quinone oxidoreductase subunit 2;protein_id=AGC26837.1;transl_table=11;translation=length.496	645
KC117179	GenBank	exon	87744	88472	.	-	.	ID=ndhB;Name=ndhB;gene=ndhB;number=1	645
KC117179	GenBank	CDS	88833	89300	.	-	0	ID=rps7;Name=rps7;Dbxref=GI:441018062;codon_start=1;gene=rps7;product=ribosomal protein S7;protein_id=AGC26838.1;transl_table=11;translation=length.155	3836
KC117179	GenBank	gene	88833	89300	.	-	.	ID=rps7;Name=rps7;gene=rps7	3836
KC117179	GenBank	CDS	89367	89624	.	-	0	ID=rps12;Name=rps12;Dbxref=GI:441017994;Note=trans splicing: 5'rps12 and 3'rps12 in IRb;codon_start=1;gene=rps12;product=ribosomal protein S12;protein_id=AGC26770.1;trans_splicing=_no_value;transl_table=11;translation=length.123	2441
KC117179	GenBank	gene	89367	89624	.	-	.	ID=rps12;Name=rps12;gene=rps12;trans_splicing=_no_value	2441
KC117179	GenBank	exon	89367	89624	.	-	.	ID=rps12;Name=rps12;Note=exon 2 of trans-spliced rps12 in inverted repeat A;gene=rps12;number=2	2441
KC117179	GenBank	intron	89626	89826	.	-	.	ID=GenBank:intron:Psilotum_Cp:89626:89826;Name=GenBank:intron:Psilotum_Cp:89626:89826;number=1	3557
KC117179	GenBank	gene	90987	91058	.	+	.	ID=trnV-GAC;Name=trnV-GAC;gene=trnV-GAC	27
KC117179	GenBank	tRNA	90987	91058	.	+	.	ID=trnV-GAC.r01;Name=trnV-GAC.r01;Parent=trnV-GAC;Note=codon recognized: GUC;gene=trnV-GAC;product=tRNA-Val	27
KC117179	GenBank	gene	91298	92801	.	+	.	ID=rrn16;Name=rrn16;gene=rrn16	556560
KC117179	GenBank	rRNA	91298	92801	.	+	.	ID=rrn16.r01;Name=rrn16.r01;Parent=rrn16;gene=rrn16;product=16S ribosomal RNA	556560
KC117179	GenBank	gene	93067	94002	.	+	.	ID=trnI-GAU;Name=trnI-GAU;gene=trnI-GAU	12716
KC117179	GenBank	tRNA	93067	93104	.	+	.	ID=trnI-GAU.r01;Name=trnI-GAU.r01;Parent=trnI-GAU;Note=codon recognized: AUC;gene=trnI-GAU;product=tRNA-Ile	3298
KC117179	GenBank	exon	93067	93104	.	+	.	Parent=trnI-GAU.r01;gene=trnI-GAU;number=1	3298
KC117179	GenBank	intron	93105	93967	.	+	.	Parent=trnI-GAU;gene=trnI-GAU;number=1	12507
KC117179	GenBank	tRNA	93968	94002	.	+	.	ID=trnI-GAU.r01;Name=trnI-GAU.r01;Parent=trnI-GAU;Note=codon recognized: AUC;gene=trnI-GAU;product=tRNA-Ile	3330
KC117179	GenBank	exon	93968	94002	.	+	.	Parent=trnI-GAU.r01;gene=trnI-GAU;number=2	3330
KC117179	GenBank	gene	94070	94911	.	+	.	ID=trnA-UGC;Name=trnA-UGC;gene=trnA-UGC	30779
KC117179	GenBank	tRNA	94070	94107	.	+	.	ID=trnA-UGC.r01;Name=trnA-UGC.r01;Parent=trnA-UGC;Note=codon recognized: GCA;gene=trnA-UGC;product=tRNA-Ala	4879
KC117179	GenBank	exon	94070	94107	.	+	.	Parent=trnA-UGC.r01;gene=trnA-UGC;number=1	4879
KC117179	GenBank	intron	94108	94876	.	+	.	Parent=trnA-UGC;gene=trnA-UGC;number=1	30648
KC117179	GenBank	tRNA	94877	94911	.	+	.	ID=trnA-UGC.r01;Name=trnA-UGC.r01;Parent=trnA-UGC;Note=codon recognized: GCA;gene=trnA-UGC;product=tRNA-Ala	3287
KC117179	GenBank	exon	94877	94911	.	+	.	Parent=trnA-UGC.r01;gene=trnA-UGC;number=2	3287
KC117179	GenBank	gene	95058	97875	.	+	.	ID=rrn23;Name=rrn23;gene=rrn23	2123739
KC117179	GenBank	rRNA	95058	97875	.	+	.	ID=rrn23.r01;Name=rrn23.r01;Parent=rrn23;gene=rrn23;product=23S ribosomal RNA	2123739
KC117179	GenBank	gene	97980	98082	.	+	.	ID=rrn4.5;Name=rrn4.5;gene=rrn4.5	26974
KC117179	GenBank	rRNA	97980	98082	.	+	.	ID=rrn4.5.r01;Name=rrn4.5.r01;Parent=rrn4.5;gene=rrn4.5;product=4.5S ribosomal RNA	26974
KC117179	GenBank	gene	98311	98431	.	+	.	ID=rrn5;Name=rrn5;gene=rrn5	130568
KC117179	GenBank	rRNA	98311	98431	.	+	.	ID=rrn5.r01;Name=rrn5.r01;Parent=rrn5;gene=rrn5;product=5S ribosomal RNA	130568
KC117179	GenBank	gene	98622	98695	.	+	.	ID=trnR-ACG;Name=trnR-ACG;gene=trnR-ACG	291
KC117179	GenBank	tRNA	98622	98695	.	+	.	ID=trnR-ACG.r01;Name=trnR-ACG.r01;Parent=trnR-ACG;Note=codon recognized: CGU;gene=trnR-ACG;product=tRNA-Arg	291
KC117179	GenBank	gene	99019	99090	.	-	.	ID=trnN-GUU;Name=trnN-GUU;gene=trnN-GUU	122
KC117179	GenBank	tRNA	99019	99090	.	-	.	ID=trnN-GUU.r01;Name=trnN-GUU.r01;Parent=trnN-GUU;Note=codon recognized: AAC;gene=trnN-GUU;product=tRNA-Asn	122
KC117179	GenBank	CDS	99376	101598	.	-	0	ID=ndhF;Name=ndhF;Dbxref=GI:441018063;codon_start=1;gene=ndhF;product=NAD(P)H-quinone oxidoreductase subunit 5;protein_id=AGC26839.1;transl_table=11;translation=length.740	1830
KC117179	GenBank	gene	99376	101598	.	-	.	ID=ndhF;Name=ndhF;gene=ndhF	1830
KC117179	GenBank	CDS	102000	102356	.	+	0	ID=rpl21;Name=rpl21;Dbxref=GI:441018064;codon_start=1;gene=rpl21;product=ribosomal protein L21;protein_id=AGC26840.1;transl_table=11;translation=length.118	626
KC117179	GenBank	gene	102000	102356	.	+	.	ID=rpl21;Name=rpl21;gene=rpl21	626
KC117179	GenBank	CDS	102519	102701	.	+	0	ID=rpl32;Name=rpl32;Dbxref=GI:441018065;codon_start=1;gene=rpl32;product=ribosomal protein L32;protein_id=AGC26841.1;transl_table=11;translation=length.60	275
KC117179	GenBank	gene	102519	102701	.	+	.	ID=rpl32;Name=rpl32;gene=rpl32	275
KC117179	GenBank	gene	103296	103369	.	-	.	ID=trnP-GGG;Name=trnP-GGG;gene=trnP-GGG	4
KC117179	GenBank	tRNA	103296	103369	.	-	.	ID=trnP-GGG.r01;Name=trnP-GGG.r01;Parent=trnP-GGG;Note=codon recognized: CCC;gene=trnP-GGG;product=tRNA-Pro	4
KC117179	GenBank	gene	103568	103647	.	+	.	ID=trnL-UAG;Name=trnL-UAG;gene=trnL-UAG	7
KC117179	GenBank	tRNA	103568	103647	.	+	.	ID=trnL-UAG.r01;Name=trnL-UAG.r01;Parent=trnL-UAG;Note=codon recognized: CUA;gene=trnL-UAG;product=tRNA-Leu	7
KC117179	GenBank	CDS	103823	104755	.	+	0	ID=ccsA;Name=ccsA;Dbxref=GI:441018066;codon_start=1;gene=ccsA;product=cytochrome c biogenesis protein ccsA;protein_id=AGC26842.1;transl_table=11;translation=length.310	570
KC117179	GenBank	gene	103823	104755	.	+	.	ID=ccsA;Name=ccsA;gene=ccsA	570
KC117179	GenBank	CDS	105017	106513	.	-	0	ID=ndhD;Name=ndhD;Dbxref=GI:441018067;codon_start=1;gene=ndhD;product=NAD(P)H-quinone oxidoreductase subunit 4;protein_id=AGC26843.1;transl_table=11;translation=length.498	1007
KC117179	GenBank	gene	105017	106513	.	-	.	ID=ndhD;Name=ndhD;gene=ndhD	1007
KC117179	GenBank	CDS	106626	106871	.	-	0	ID=psaC;Name=psaC;Dbxref=GI:441018068;codon_start=1;gene=psaC;product=photosystem I iron-sulfur center;protein_id=AGC26844.1;transl_table=11;translation=length.81	373
KC117179	GenBank	gene	106626	106871	.	-	.	ID=psaC;Name=psaC;gene=psaC	373
KC117179	GenBank	CDS	107112	107432	.	-	0	ID=ndhE;Name=ndhE;Dbxref=GI:441018069;codon_start=1;gene=ndhE;product=NAD(P)H-quinone oxidoreductase subunit 4L;protein_id=AGC26845.1;transl_table=11;translation=length.106	311
KC117179	GenBank	gene	107112	107432	.	-	.	ID=ndhE;Name=ndhE;gene=ndhE	311
KC117179	GenBank	CDS	107501	108067	.	-	0	ID=ndhG;Name=ndhG;Dbxref=GI:441018070;codon_start=1;gene=ndhG;product=NAD(P)H-quinone oxidoreductase subunit 6;protein_id=AGC26846.1;transl_table=11;translation=length.188	657
KC117179	GenBank	gene	107501	108067	.	-	.	ID=ndhG;Name=ndhG;gene=ndhG	657
KC117179	GenBank	CDS	108199	108696	.	-	0	ID=ndhI;Name=ndhI;Dbxref=GI:441018071;codon_start=1;gene=ndhI;product=NAD(P)H-quinone oxidoreductase subunit I;protein_id=AGC26847.1;transl_table=11;translation=length.165	414
KC117179	GenBank	gene	108199	108696	.	-	.	ID=ndhI;Name=ndhI;gene=ndhI	414
KC117179	GenBank	CDS	108779	109335	.	-	0	ID=ndhA;Name=ndhA;Dbxref=GI:441018072;codon_start=1;gene=ndhA;product=NAD(P)H-quinone oxidoreductase subunit 1;protein_id=AGC26848.1;transl_table=11;translation=length.371	773
KC117179	GenBank	exon	108779	109335	.	-	.	ID=ndhA;Name=ndhA;gene=ndhA;number=2	773
KC117179	GenBank	gene	108779	110698	.	-	.	ID=ndhA;Name=ndhA;gene=ndhA	1383
KC117179	GenBank	intron	109336	110139	.	-	.	Parent=ndhA;gene=ndhA;number=1	493
KC117179	GenBank	CDS	110140	110698	.	-	0	ID=ndhA;Name=ndhA;Dbxref=GI:441018072;codon_start=1;gene=ndhA;product=NAD(P)H-quinone oxidoreductase subunit 1;protein_id=AGC26848.1;transl_table=11;translation=length.371	217
KC117179	GenBank	exon	110140	110698	.	-	.	ID=ndhA;Name=ndhA;gene=ndhA;number=1	217
KC117179	GenBank	CDS	110700	111881	.	-	0	ID=ndhH;Name=ndhH;Dbxref=GI:441018073;codon_start=1;gene=ndhH;product=NAD(P)H-quinone oxidoreductase subunit H;protein_id=AGC26849.1;transl_table=11;translation=length.393	272
KC117179	GenBank	gene	110700	111881	.	-	.	ID=ndhH;Name=ndhH;gene=ndhH	272
KC117179	GenBank	CDS	112054	112314	.	-	0	ID=rps15;Name=rps15;Dbxref=GI:441018074;codon_start=1;gene=rps15;product=ribosomal protein S15;protein_id=AGC26850.1;transl_table=11;translation=length.86	87
KC117179	GenBank	gene	112054	112314	.	-	.	ID=rps15;Name=rps15;gene=rps15	87
KC117179	GenBank	CDS	112510	117609	.	-	0	ID=ycf1;Name=ycf1;Dbxref=GI:441018075;codon_start=1;gene=ycf1;product=putative membrane protein ycf1;protein_id=AGC26851.1;transl_table=11;translation=length.1699	2749
KC117179	GenBank	gene	112510	117609	.	-	.	ID=ycf1;Name=ycf1;gene=ycf1	2749
KC117179	GenBank	repeat_region	119957	138909	.	-	.	ID=GenBank:repeat_region:Psilotum_Cp:119957:138909;Name=GenBank:repeat_region:Psilotum_Cp:119957:138909;Note=inverted repeat IRb;rpt_type=inverted	0
KC117179	GenBank	pseudogene	119957	120016	.	-	.	ID=trnL-UAG;Name=trnL-UAG;Note=truncated by inverted repeat;gene=trnL-UAG;pseudo=_no_value	0
KC117179	GenBank	gene	120215	120288	.	+	.	ID=trnP-GGG;Name=trnP-GGG;gene=trnP-GGG	0
KC117179	GenBank	tRNA	120215	120288	.	+	.	ID=trnP-GGG.r01;Name=trnP-GGG.r01;Parent=trnP-GGG;Note=codon recognized: CCC;gene=trnP-GGG;product=tRNA-Pro	0
KC117179	GenBank	CDS	120883	121065	.	-	0	ID=rpl32;Name=rpl32;Dbxref=GI:441018076;codon_start=1;gene=rpl32;product=ribosomal protein L32;protein_id=AGC26852.1;transl_table=11;translation=length.60	0
KC117179	GenBank	gene	120883	121065	.	-	.	ID=rpl32;Name=rpl32;gene=rpl32	0
KC117179	GenBank	CDS	121228	121584	.	-	0	ID=rpl21;Name=rpl21;Dbxref=GI:441018077;codon_start=1;gene=rpl21;product=ribosomal protein L21;protein_id=AGC26853.1;transl_table=11;translation=length.118	0
KC117179	GenBank	gene	121228	121584	.	-	.	ID=rpl21;Name=rpl21;gene=rpl21	0
KC117179	GenBank	CDS	121986	124208	.	+	0	ID=ndhF;Name=ndhF;Dbxref=GI:441018078;codon_start=1;gene=ndhF;product=NAD(P)H-quinone oxidoreductase subunit 5;protein_id=AGC26854.1;transl_table=11;translation=length.740	0
KC117179	GenBank	gene	121986	124208	.	+	.	ID=ndhF;Name=ndhF;gene=ndhF	0
KC117179	GenBank	gene	124494	124565	.	+	.	ID=trnN-GUU;Name=trnN-GUU;gene=trnN-GUU	0
KC117179	GenBank	tRNA	124494	124565	.	+	.	ID=trnN-GUU.r01;Name=trnN-GUU.r01;Parent=trnN-GUU;Note=codon recognized: AAC;gene=trnN-GUU;product=tRNA-Asn	0
KC117179	GenBank	gene	124889	124962	.	-	.	ID=trnR-ACG;Name=trnR-ACG;gene=trnR-ACG	0
KC117179	GenBank	tRNA	124889	124962	.	-	.	ID=trnR-ACG.r01;Name=trnR-ACG.r01;Parent=trnR-ACG;Note=codon recognized: CGU;gene=trnR-ACG;product=tRNA-Arg	0
KC117179	GenBank	gene	125153	125273	.	-	.	ID=rrn5;Name=rrn5;gene=rrn5	0
KC117179	GenBank	rRNA	125153	125273	.	-	.	ID=rrn5.r01;Name=rrn5.r01;Parent=rrn5;gene=rrn5;product=5S ribosomal RNA	0
KC117179	GenBank	gene	125502	125604	.	-	.	ID=rrn4.5;Name=rrn4.5;gene=rrn4.5	0
KC117179	GenBank	rRNA	125502	125604	.	-	.	ID=rrn4.5.r01;Name=rrn4.5.r01;Parent=rrn4.5;gene=rrn4.5;product=4.5S ribosomal RNA	0
KC117179	GenBank	gene	125709	128526	.	-	.	ID=rrn23;Name=rrn23;gene=rrn23	0
KC117179	GenBank	rRNA	125709	128526	.	-	.	ID=rrn23.r01;Name=rrn23.r01;Parent=rrn23;gene=rrn23;product=23S ribosomal RNA	0
KC117179	GenBank	gene	128673	129514	.	-	.	ID=trnA-UGC;Name=trnA-UGC;gene=trnA-UGC	0
KC117179	GenBank	tRNA	128673	128707	.	-	.	ID=trnA-UGC.r01;Name=trnA-UGC.r01;Parent=trnA-UGC;Note=codon recognized: GCA;gene=trnA-UGC;product=tRNA-Ala	0
KC117179	GenBank	intron	128708	129476	.	-	.	Parent=trnA-UGC;gene=trnA-UGC;number=1	0
KC117179	GenBank	tRNA	129477	129514	.	-	.	ID=trnA-UGC.r01;Name=trnA-UGC.r01;Parent=trnA-UGC;Note=codon recognized: GCA;gene=trnA-UGC;product=tRNA-Ala	0
KC117179	GenBank	gene	129582	130517	.	-	.	ID=trnI-GAU;Name=trnI-GAU;gene=trnI-GAU	0
KC117179	GenBank	tRNA	129582	129616	.	-	.	ID=trnI-GAU.r01;Name=trnI-GAU.r01;Parent=trnI-GAU;Note=codon recognized: AUC;gene=trnI-GAU;product=tRNA-Ile	0
KC117179	GenBank	exon	129582	129616	.	-	.	Parent=trnI-GAU.r01;gene=trnI-GAU;number=2	0
KC117179	GenBank	intron	129617	130479	.	-	.	Parent=trnI-GAU;gene=trnI-GAU;number=1	0
KC117179	GenBank	tRNA	130480	130517	.	-	.	ID=trnI-GAU.r01;Name=trnI-GAU.r01;Parent=trnI-GAU;Note=codon recognized: AUC;gene=trnI-GAU;product=tRNA-Ile	0
KC117179	GenBank	exon	130480	130517	.	-	.	Parent=trnI-GAU.r01;gene=trnI-GAU;number=1	0
KC117179	GenBank	gene	130783	132286	.	-	.	ID=rrn16;Name=rrn16;gene=rrn16	0
KC117179	GenBank	rRNA	130783	132286	.	-	.	ID=rrn16.r01;Name=rrn16.r01;Parent=rrn16;gene=rrn16;product=16S ribosomal RNA	0
KC117179	GenBank	gene	132526	132597	.	-	.	ID=trnV-GAC;Name=trnV-GAC;gene=trnV-GAC	0
KC117179	GenBank	tRNA	132526	132597	.	-	.	ID=trnV-GAC.r01;Name=trnV-GAC.r01;Parent=trnV-GAC;Note=codon recognized: GUC;gene=trnV-GAC;product=tRNA-Val	0
KC117179	GenBank	gene	133759	134217	.	.	.	ID=rps12;Name=rps12;gene=rps12;trans_splicing=_no_value	0
KC117179	GenBank	intron	133759	133959	.	+	.	ID=rps12;Name=rps12;gene=rps12;number=1;trans_splicing=_no_value	0
KC117179	GenBank	CDS	133960	134217	.	.	0	ID=rps12;Name=rps12;Dbxref=GI:441018041;Note=trans splicing 5'rps12 and 3'rps12 in IRa;codon_start=1;gene=rps12;product=ribosomal protein S12;protein_id=AGC26817.1;trans_splicing=_no_value;transl_table=11;translation=length.123	0
KC117179	GenBank	exon	133960	134217	.	+	.	ID=rps12;Name=rps12;gene=rps12;number=2	0
KC117179	GenBank	CDS	134284	134751	.	+	0	ID=rps7;Name=rps7;Dbxref=GI:441018079;codon_start=1;gene=rps7;product=ribosomal protein S7;protein_id=AGC26855.1;transl_table=11;translation=length.155	0
KC117179	GenBank	gene	134284	134751	.	+	.	ID=rps7;Name=rps7;gene=rps7	0
KC117179	GenBank	CDS	135112	135840	.	+	0	ID=ndhB;Name=ndhB;Dbxref=GI:441018080;codon_start=1;gene=ndhB;product=NAD(P)H-quinone oxidoreductase subunit 2;protein_id=AGC26856.1;transl_table=11;translation=length.496	0
KC117179	GenBank	exon	135112	135840	.	+	.	ID=ndhB;Name=ndhB;gene=ndhB;number=2	0
KC117179	GenBank	gene	135112	137320	.	+	.	ID=ndhB;Name=ndhB;gene=ndhB	0
KC117179	GenBank	intron	135841	136558	.	+	.	Parent=ndhB;gene=ndhB;number=1	0
KC117179	GenBank	CDS	136559	137320	.	+	0	ID=ndhB;Name=ndhB;Dbxref=GI:441018080;codon_start=1;gene=ndhB;product=NAD(P)H-quinone oxidoreductase subunit 2;protein_id=AGC26856.1;transl_table=11;translation=length.496	0
KC117179	GenBank	exon	136559	137320	.	+	.	ID=ndhB;Name=ndhB;gene=ndhB;number=1	0
KC117179	GenBank	gene	138187	138268	.	+	.	ID=trnL-CAA;Name=trnL-CAA;gene=trnL-CAA	0
KC117179	GenBank	tRNA	138187	138268	.	+	.	ID=trnL-CAA.r01;Name=trnL-CAA.r01;Parent=trnL-CAA;Note=codon recognized: UUG;gene=trnL-CAA;product=tRNA-Leu	0
KC117179	GenBank	CDS	138830	138909	.	-	0	ID=ycf2;Name=ycf2;Dbxref=GI:441017995;Note=hypothetical protein RF2;codon_start=1;gene=ycf2;product=Ycf2;protein_id=AGC26771.1;transl_table=11;translation=length.2313	0
KC117179	GenBank	gene	138830	138909	.	-	.	ID=ycf2;Name=ycf2;gene=ycf2	0
